# Supplementary material for: SEACells infers transcriptional and epigenomic cellular states from single-cell genomics data
Source: Nat Biotechnol. 2023 Mar 27;41(12):1746–57. doi: 10.1038/s41587-023-01716-9 (PMC10713451; doi:10.1038/s41587-023-01716-9)
Supplement: Supplementary file 3 — T cell gene signatures [file 41587_2023_1716_MOESM3_ESM.txt]

CD4-T_IL12_response	ACVR1B	RHOG	UPF3A	LCP1	PLXNB2	SLC6A12	ZNF516	STK40	PDE6D	SLC38A2	PRKDC	LMO2	MIA2
CD4-T_IL4_response	SOAT2	PRICKLE3	CLU	PI4K2B	STX3	YAE1	CYB561D2	NSMCE2	NDUFV3	AHNAK2	ARID5A	ECSCR	TGFBI	CYB561D2	CXCL10
CD4-T_TFH_UP	IL6	CD84	S1PR1	IL21R	CXCR5	BCL6	IL21	STAT3
CD4-T_TH17_UP	IL17A	IL17F	IL1R1	KLRB1	RORC	CCR6	IL12RB1	IL13RA1	IL12RB2	IL21	IL23R	IL17B	IL22	STAT3	IL26	IL6	CXCL8
CD4-T_TH1_UP	HAVCR2	CXCR3	IFNG	IL12RB2	TBX21	STAT4	STAT1
CD4-T_TH22_UP	PDGFRA	TNF	CCR10	IL22	PDGFRB	IL13	GZMB
CD4-T_TH2_UP	IL5	IL4	HAVCR1	GATA3	IL13	PTGDR2	IL17RB	IL31	IL33	IL9	STAT6	IL25
CD4-T_TH9_UP	STAT6	GATA3	SPI1	RELA	NOTCH1	NFATC1	IL9	RBPJ	STAT3	IL10
CD8-T_IL12_response	NUTF2	HAO2	SOX4	IL6R	RERE	GZMA	COPA	GSTT2B	IREB2	IRF9	SLMAP	CLTB	RCVRN	LEPROT	ICAM2	NR1D2	DNAJA1	MAT2B	MSL2	GABBR1	MFSD14A	COL6A2	MAP1LC3A	B4GALNT1	TPT1	ROCK1	S100PBP	MRPS14	SLC4A2	CFH	RACK1	SEC11C	HMGB2	IKBKB	KIF3C	KLHL21	IVNS1ABP	TCF7	ANLN	METTL17	NEDD4L	MBTD1	SLC22A1	IFIT2	GLMP	BRD7	PI4K2A	FBXO38	RIPOR2	NFE2	CMPK2	ADORA1	SIAH1	LITAF	SAYSD1	ABRACL	IQGAP2	TCN2	ARID3B	IL16	RAB33B	CFI	MRPS21	TYSND1	BTRC	PROS1	ACKR3	FRMD8	RAE1	ADRB2	SCMH1	SEPTIN4	POLR2F	USP2	RBM4B	STAT5A	DENND2B	RBBP4	DNAJC9	CBR1	DVL1	DAO	CD14	SPATA13	FIP1L1	HNRNPC	SLC39A4	LGALS9B	AP1B1	E2F5	INTS8	NSMCE1	GGPS1	BSDC1	NRTN	LMX1B	SPINK4	RIOX2	INSM1	ATP9A	MAP4K3	RETREG2	GALK2	FRAT1	OGFOD2	SEPHS2	ATF2	GRPEL2	TLE4	MPHOSPH10	KMT2E	PTPN18	ULK2	CTSC	CCNDBP1	SEC11A	CWC22	ASF1B	CD1D	SH3GL1	IFIH1	CD79B	EMP3	ZBTB20	PCBD2	DNAJB4	MAST2	HDAC1	PSAP	MOV10	RECK	KLF2	CRP	POLG	TXNDC12	ATP5PF	MTARC2	DIAPH1	GABPA	DEK	RUNX1T1	ERCC2	NCOA2	SEPTIN10	ADGRL1	RPL12	IMPA1	TNNC2	GSTT2	BRWD3	ABCG1	FOSB	RP9	CANT1	PHF1	NUSAP1	ANKRD13A	RPA3	SPATA13
CD8-T_terminal-exhaustion	TOX	LAG3	PDCD1	HAVCR2	EOMES	ID2	CD244	NR4A3	NR4A2	NR4A1	CXCL13	IRF4	PRDM1
CD8-T_tumor-reactive-like_UP	MKI67	TNFRSF9	TNFRSF18	GZMA	IFNG	ENTPD1	ITGAE	CXCL13
NK_IL15_response	XCL1	IER3	FLT3LG	DTL	PPIF	NOP16	CCND2	LAPTM4B	APOO	SLC2A3	PFAS	STX11	FEN1	ENO1	FAH	MFHAS1	BYSL	BCL2L1	HSPH1	MAPKAPK3	IRF8	CCL4	DCTPP1	SQLE	DPP4	SDF2L1	NCR3	GINS2	TNFSF14	UPP1	C1QBP	SHMT2	GMNN	CALR	ATF4	DHCR7	MCM2	HYOU1	ADAMTS1	TIPIN	VLDLR	LDLR	TNFSF10	AHR	SCD	SLC16A1	SLC39A14	MMD	HMGCS1	RRS1	SNX10	CHEK1	CXCL9	CD69	NQO1	PKM	CHAC1	HSPD1	CCR1	STIP1	MSMO1	BCL2	ADAM19	GPI	LTB	SLC27A2	EHD4	PRDX4	HSPA13	XBP1	IL2RA	GINS1	METTL1	OAS3	PMAIP1	CDKN1A	STX3	MCM6	STK17B	HNRNPAB	IFNG	MYBBP1A	TNFRSF12A	CDK6	MRTO4	EGR1	SLC1A5	SLC1A4	PGK1	PFKP	IVNS1ABP	PRNP	ICAM1	MAGOHB	C3orf18	PSAT1	TNF	TMEM97	OSM	CISH	LTA	SOCS1	EGR2	SLC16A6	GBP1	BHLHE40	CREM	CSF2	ELOVL6	SOCS2	MYC	SLC7A5	HSP90AB1	PAICS	TPM4	DHCR24	MCM4	YES1	TM6SF1	BATF3	HSPA5	PTGER2	MANF	DDX21	TRPM2	HTATSF1	DUSP6	TUBA4A	DUSP5	PRDX1	GZMB	PDIA4	CDC6	BPGM	CTPS1	NEDD9	LIF	SLC7A1	LRP8	TXN	WDR43	SFXN1	PPRC1	PIM1	CDC45	LDHA	MTHFD2
TNK_IL2-STAT5-signaling	TNFSF10	IL1RL1	TNFRSF4	GABARAPL1	CCND3	NT5E	ADAM19	GPR83	PLPP1	EMP1	PDCD2L	CISH	NFKBIZ	EEF1AKMT1	PLEC	CKAP4	FGL2	CTSZ	IL2RA	SPRED2	MYC	AHNAK	POU2F1	MAP3K8	MUC1	IL10	NFIL3	DENND5A	PRNP	AHR	CD83	IKZF2	NRP1	CCR4	UCK2	S100A1	CAPN3	GSTO1	SLC39A8	GUCY1B1	DCPS	IL3RA	ITGAV	SELL	MAFF	NDRG1	P4HA1	SOCS2	CD44	SPRY4	KLF6	AGER	ICOS	XBP1	SLC2A3	MYO1C	GLIPR2	GPR65	CASP3	CD48	DRC1	IL10RA	BCL2	LRRC8C	HOPX	APLP1	MXD1	CDKN1C	BMP2	CCNE1	ETFBKMT	HIPK2	GALM	IL1R2	GBP4	SWAP70	CDC6	CD86	IKZF4	SERPINC1	RHOB	PRAF2	BMPR2	PUS1	WLS	TLR7	GATA1	SH3BGRL2	IGF2R	FAM126B	F2RL2	SMPDL3A	IRF6	ENPP1	SPP1	ENO3	RHOH	TTC39B	ITGAE	RORA	CST7	TNFRSF9	IFITM3	ECM1	LRIG1	ST3GAL4	COL6A1	NCS1	CCND2	CD81	CXCL10	TNFRSF18	IL13	RNH1	TWSG1	BATF	UMPS	PLSCR1	PLIN2	IL4R	RRAGD	MAP6	SLC29A2	IRF4	CSF2	AMACR	TGM2	ABCB1	SLC1A5	CA2	TNFSF11	IL2RG	PTGER2	FURIN	PHLDA1	RABGAP1L	IFNGR1	GADD45B	BHLHE40-AS1	ODC1	MYO1E	TIAM1	NCOA3	ETV4	ITIH5	P2RX4	NOP2	IGF1R	COCH	PIM1	BATF3	HUWE1	SNX9	ARL4A	SYNGR2	SCN9A	PNP	ITGA6	IL18R1	TRAF1	LTB	TNFRSF8	PTCH1	BCL2L1	AHCY	CTLA4	SOCS1	ALCAM	LIF	MAPKAPK2	CDC42SE2	PRKCH	CYFIP1	HK2	PENK	SYT11	FLT3LG	SHE	SELP	PLAGL1	PTRH2	CAPG	EOMES	GPX4	RGS16	TNFRSF1B	FAH	PHTF2	TNFRSF21	DHRS3	IL2RB	PTH1R	LCLAT1	ANXA4	CSF1	SNX14	IRF8	SERPINB6
TNK_IL2_response	GSTA4	NFKBIZ	PLAGL2	TNFRSF8	GPR137B	HES1	PIK3AP1	H2BC5	VDR	SEMA4C	TNFRSF1B	PRIM1	SLC44A2	PLAC8	FECH	SLC4A8	NANP	SOCS3	HAS1
TNK_PD-1_signaling	ANXA2	APOL6	CIC	LAX1	SLA	COMMD3	CCR1	PTPRO	HMGCS1	TESPA1	BTN3A2	BATF	GRB2	IRF9	LCP2	GBP1	FBXW7	IL10RB	ANXA1	NT5E	SH2D2A	CD28	RHOH	DOK2	ITM2A
TNK_cytotoxicity-effectors	LAMP1	GZMH	GZMA	GZMB	FGFBP2	FASLG	GZMK	GZMM	PRF1	STXBP2	NKG7	LAMP2	TNFSF10	GNLY
T_IL21_response	IFITM3	NECAP2	CCL13	CXCL2	PMEPA1	TNIP1	STING1	CA13	TNFAIP2
T_IL4_response	GATA3	LIMA1	SPINT2	CCL17	IL17RB	GPR183	KRT1	FN1	CCL18
T_tcr-activation	ALCAM	JAG1	LTA	CCL3	CCL4	FOSL1	PIM3	TNFRSF4	TGFB1	FURIN	SULT2B1	IL17A	CD160	GADD45G	IL3	CCL1	CCR8	TNFSF14	ATF3	IL17F	LCK	CD8B	NFATC2	NFATC1	CISH	PTGER2	TNFSF11	TNFRSF21	SYP	SLC7A1	NKG7	CRABP2	SEMA7A	IER3	SLC16A1	IL13	RGS16	NEK6	CSF2	IL4	TNFSF8	ZBTB32	FOSL2	HAVCR2	GFI1	IL10	FOSB	IFNG	EGR1	TNFRSF9	IL21	UTF1	MFSD2A	IL24	IL15RA	NR4A3	MIR193A	CD40LG	RELA	BCAT1	XCL1	STAT5A	ALPL	IL5	MAFF	IL2
Treg_FoxP3-stabilization	NFATC1	ATF1	CREB1	NFATC2	STAT5A	SMAD3	STAT5B	ETS1	TGFBR1	IL2RA	IL2RG	TGFBR2	IL2RB
all_ALA-ASP_metabolism	SLC6A14	SLC25A12	SLC1A3	GOT1	SLC7A2	SLC1A4	SLC38A5	SLC7A8	SLC38A3	SLC1A2	ACY3	SLC1A1	AGXT2	ASNS	SLC38A1	GPT2	SLC1A7	AGXT	GOT2	SLC38A4	SLC25A13	SLC7A10	ASRGL1	DDO	GPT	SLC1A5	SLC1A6	SLC36A1	SLC38A2	SLC7A3	ASPA
all_ARG-PRO_metabolism	PYCR3	SLC7A1	ALDH18A1	GOT1	GOT2	AOC2	SLC38A4	OAT	PLPBP	SLC36A1	AOC3	SLC7A6	PYCR2	SLC6A7	SLC25A15	AOC1	SLC22A3	SLC6A8	NAGS	SLC25A2	SLC7A5	SLC6A14	SLC22A1	SLC7A2	SLC5A1	ALDH4A1	PRODH	DAO	SLC38A1	PYCR1	SLC22A2	SLC7A7	PRODH2	SLC38A2	SLC7A3
all_Beta-Ala_metabolism	AOC1	UPB1	AOC2	AOC3	CNDP1	HIBCH	SLC6A6
all_CYP_metabolism	CYB5D1	CYP1B1	CYP2C8	CYP4A11	CYP2C18	CYP3A4	CYP1A2	CYP2A13	CYP2C19	CYP2D6	CYP2A6	CYP2E1	CYP1A1	CYP2C9	CYP2F1	CYP3A5
all_CYS_metabolism	CTH	SUOX	LDHAL6A	AHCYL1	SLC3A1	SLC7A11	SLC1A5	GOT1	MPST	SLC1A4	GOT2	SLC7A8	CBS	SLC6A14	AHCY	TST	SLC7A9	AHCYL2	SLC7A10	LDHAL6B
all_CoA_synthesis	PPCDC	PANK1	COASY	VNN1	PANK4	PPCS	PANK2	VNN2	VNN3	PANK3	SLC25A16	SLC5A6
all_DNA-demethylation	ADH5	TET1	TET2	TDG	ADH6	TET3
all_DNA-methylation	DNMT3B	DNMT3A	TRDMT1	DNMT1	DNMT3L
all_DNA-repair	POLL	EIF1B	CMPK2	LIG1	GTF2H5	RFC5	MRPL40	POLD1	SF3A3	ZNRD1	POLB	CDA	RPA3	GTF2F1	IMPDH2	POLR2C	MPC2	NME4	SUPT5H	POLD3	PRIM1	TAF1C	TAF9	XPC	AK3	TAF10	ELL	SMAD5	CANT1	GTF2A2	PDE6G	GTF2B	SNAPC5	NT5C3A	RFC3	POLR2G	ERCC8	SDCBP	POLR2I	POLR3C	DGCR8	ELOA	BCAM	POLD4	ITPA	USP11	POLR2K	ZWINT	GTF2H3	TARBP2	POLR1D	POLR2H	TSG101	POLR1C	POM121	ARL6IP1	GTF2H1	SEC61A1	VPS37D	POLA2	ADA	SAC3D1	MPG	GTF3C5	ZNF707	SUPT4H1	BCAP31	POLH	NPR2	BOLA2B	SSRP1	RBX1	STX3	CETN2	POLR2E	ALYREF	CCNO	RALA	RAD51	BRF2	TK2	RFC2	NELFB	RAE1	NME3	REV3L	PCNA	RRM2B	ERCC4	NUDT21	COX17	GMPR2	AK1	TMED2	ERCC5	DDB1	DAD1	BOLA2	HCLS1	NME1	EDF1	TYMS	POLR2A	POLR3GL	GPX4	NT5C	RPA2	TP53	PNP	POLR2F	HPRT1	TAF13	SNAPC4	TAF12	NELFCD	NELFE	SURF1	POLR2J	UPF3B	PDE4B	POLE4	SRSF6	DCTN4	DUT	DDB2	CLP1	NUDT9	RNMT	UMPS	FEN1	ERCC3	RAD52	TAF6	GSDME	ERCC1	ADRM1	AGO4	NFX1	RFC4	NCBP2	CSTF3	ERCC2	POLA1	APRT	GUK1	VPS37B	DGUOK	ADCY6	AAAS	POLR2D	VPS28
all_DNA_synthesis	DTYMK	SLC25A19	RRM2	NT5M	RRM1	TYMS
all_G1S-transition	BIRC5	CDKN2D	CDC20	CCNB2	BUB1	CDK1	PLK1	CCNF	CCNA2	KIF20A	CDC25C	RACGAP1	CKS2	CENPF	AURKA	TOP2A	CDC25B	BUB1B	CCNB1	CENPA
all_G2M-transition	H2BC12	H2AZP3	CCNE2	H2AC4	H2BC15	H2BU1	H4-16	SLBP	H1-6	H4C5	H2AZP1	H1-12P	H3C12	H2AW	BRCA1	H1-2	H3C1	H4C14	H2AC17	H4C2	TYMS	H3C4	H2AC15	MACROH2A1	H4C12	H2AZP5	H3C3	MSH2	H3P38	H2BC9	H3C13	H2BC18	H2AZP2	H2BC6	H2AC11	H2AB3	H2BC11	H4C8	CDKN3	NASP	H2AC16	H2AC12	H3C6	H2BP2	H2AZP6	H4C15	H3C15	E2F5	CCNE1	H1-5	H3-2	H2BC14	H3-5	NPAT	H2AC13	H3-3B	CDKN1A	H4C3	H1-0	H2AZP4	E2F1	H2AC6	H3C8	H3C10	RRM1	H2AC1	H2BP1	H2BC10	H1-7	H3C11	H2BC20P	H2AC20	H2BC4	H2AC18	CDC45	H2BU2P	H2AC14	DHFR	H2BC8	H1-8	H3C14	H2AZ1	H2AB1	H2AC8	H2AC21	H2AJ	H2AC7	MCM6	H2BC5	H1-3	H1-1	H2AZ2P1	H4C13	H3P37	H2BC21P	H3C2	H1-10	H1-4	H4C9	BRCA2	MACROH2A2	H3C7	H2AB2	MCM2	H3-3A	H2BC1	H4C6	H2BC7	MKI67	H2AC19	H2BW1	CDC6	H2AX	H2AZ2	H2BC17	CDKN2C	PCNA	H4C11	RRM2	H4C4	CCNG2	CDC25A	H4C1	H4C7	H3-4	H2BS1	H2BC19P	H2BW2	H2BC3	H2BC13
all_GABA-shunt	ALDH5A1	ALDH9A1	ABAT	ADHFE1	GAD2	SLC36A1	ALDH4A1	GAD1	AKR7A2	CNDP1
all_GLU_metabolism	SLC38A1	GPT	SLC1A3	SLC7A11	GOT2	ALDH18A1	SLC1A1	SLC1A5	SLC38A5	GOT1	SLC25A13	SLC3A2	SLC25A18	SLC7A6	SLC6A13	GPT2	SLC6A11	SLC7A7	NAGS	SLC6A1	SLC1A6	SLC17A7	SLC32A1	SLC25A22	GLUL	GLS2	OPLAH	ACY1	SLC6A12	SLC1A2	SLC17A8	GLUD2	SLC38A2	SLC38A3	SLC1A7	GLS	SLC25A12	GLUD1	SLC38A4	ALDH4A1	SLC17A6
all_GPI-anchor_synthesis	PIGZ	PIGT	PIGM	PIGB	GPAA1	PIGV	PIGF	PIGK	PIGP	PIGO	PGAP1	PIGX	DPM2	PIGQ	PIGL	PIGN	PIGG	PIGS	PIGC	PIGW	PIGH	PIGA
all_HIS_metabolism	SLC3A1	SLC22A1	MAOB	SLC38A4	SLC6A14	ALDH3B2	SLC38A3	ALDH2	AOC2	ALDH3B1	HAL	SLC22A2	UROC1	DDC	ALDH3A1	HDC	HNMT	AOC1	AOC3	SLC22A3	CNDP1	MAOA	FTCD
all_IL6-JAK-STAT3_signaling	TYK2	IL18R1	ITGA4	CSF2RA	SOCS1	CXCL11	CD14	IFNAR1	IFNGR1	LTB	MAP3K8	EBI3	IL1B	CBL	STAT1	PIK3R5	DNTT	STAT3	CNTFR	SOCS3	REG1A	TNFRSF12A	CXCL3	CD44	CD38	IL4R	CSF2RB	ITGB3	FAS	HMOX1	IRF1	INHBE	PF4	MYD88	GRB2	STAM2	ACVRL1	CXCL13	TNFRSF1A	PTPN11	PLA2G2A	TGFB1	CCR1	CXCL9	LTBR	JUN	IL3RA	ACVR1B	OSMR	TNF	TNFRSF1B	HAX1	BAK1	IL15RA	CXCL1	IL12RB1	LEPR	CSF1	TNFRSF21	IL1R1	CCL7	IL13RA1	PIM1	IL2RA	CSF2	IL6	IRF9	CD9	IL6ST	STAT2	IL1R2	A2M	CD36	PDGFC	TLR2	CRLF2	IL9R	CXCL10	IL2RG	IFNGR2	IL17RB	IL17RA	PTPN1	IL7	IL10RB	CSF3R	PTPN2
all_JAK-STAT_signaling	PIK3R2	IL10RB	SPRED2	IFNAR1	LIF	IL3RA	PIM1	IFNA1	PTPN11	STAT5A	IL13	IFNA5	LIFR	SOS1	PIAS4	IL7R	CSF2RA	CISH	STAT6	SPRY4	OSM	CCND1	MPL	IL6R	IL5	PIK3CD	IL9	STAM	IFNA13	IFNA10	GHR	IL4	IFNGR2	BCL2L1	IL6	IL2RG	IL2RA	IFNA14	IL20	IL11RA	CSF3R	IL12RB2	PTPN6	CNTF	CSF3	CREBBP	IL12B	EPO	IL15	IFNA16	PIK3R3	IL13RA1	SOCS2	SPRED1	EP300	IL20RA	IL22RA1	JAK3	PRL	SOCS1	IFNA17	IL15RA	IFNA8	IL22RA2	IL23R	PIK3CG	CSH1	CBLC	IFNLR1	PIAS3	IFNG	EPOR	IFNA7	IL6ST	CSF2RB	IL9R	IFNA21	JAK2	TPO	IL19	STAT5B	STAM2	IL2	IL13RA2	CSH2	SPRY1	AKT3	CTF1	IL20RB	CSF2	IFNA4	LEPR	SOS2	STAT4	IL4R	PIK3CA	CRLF2	IL7	GH2	IL21R	CLCF1	SOCS3	CNTFR	IFNK	IFNAR2	MYC	IFNW1	PRLR	OSMR	IFNGR1	IFNA2	STAT1	IL26	IL23A	GRB2	IFNL3	IL2RB	IFNA6	PIAS2	SPRY3	SOCS7	CBL	SOCS5	JAK1	IL3	PIK3R1	CCND2	AKT2	CBLB	IL22	LEP	STAT2	IL10RA	IFNB1	SPRY2	SOCS4	IL24	IFNL2	TSLP	TYK2	IL5RA	GH1	IFNL1	IL21	IRF9	PIAS1	CCND3	IL12RB1	IL12A	PIK3CB	PIK3R5	IL10	IFNE	STAT3	IL11	AKT1
all_LYS_metabolism	AASS	SLC3A1	PIPOX	SLC7A1	AADAT	TMLHE	SLC38A4	SPCS3	BBOX1	ALDH2	GCDH	SLC25A21	ALDH7A1	SLC6A14	SPCS2	SLC7A2	SPCS1	SLC7A3
all_MET_metabolism	AHCY	AHCYL2	BHMT2	SLC7A8	MTAP	SLC6A14	ACY1	AHCYL1	DNMT3L	GNMT	MAT1A	SLC25A26	SLC3A1	AMD1	DNMT3A	DNMT3B	MTR	BHMT	SLC43A2	MAT2A	DNMT1	SUOX	MAT2B
all_MHC-I-presentation	TAP2	TAP1	ERAP1	PDIA3	HLA-C	HLA-A	HLA-B	THOP1	CALR	TAPBP
all_MHC-II-presentation	HLA-DQB3	HLA-DQA1	HLA-DPA2	HLA-DQA2	HLA-DPB2	RILP	CD74	RELA	RAB7B	HLA-DRB1	HLA-DRA	NFYB	HLA-DMB	RAB7A	AP2M1	HLA-DRB6	AP2A1	ARL14EP	ARL14	SPI1	HLA-DMA	AP2B1	HLA-DRB5	HLA-DQB1	RFX5	HLA-DPA3	MYO1E	NFYA	SP1	CREB1	HLA-DPB1	AP2S1	HLA-DQB2	CD83	HLA-DPA1	HLA-DOB	NFYC	IRF8	CIITA	AP2A2	HLA-DRB9
all_MYC_targets	NOP16	PHB	GCSH	NHP2	PPAT	FASN	CAD	NOC4L	NCL	DDX10	ODC1	POLR2H	MGST1	PRPS2	ADM	SLC39A6	SLC20A1	SHMT1	TARBP1	MATR3	PSMG1	DDX18	BCAT1	MRTO4	MTHFD1	TSR1	PNO1	MXI1	RRP1B	SRM	RSL1D1	AK4	RCC1	CDK4	MATR3	AIMP2	TUBA4A	PPIF	EBNA1BP2	GNL3	APEX1	IARS1	CCND2	GPD1L	LDHA	NOP56	FXN	SLPI	NAMPT	PA2G4	NME1	CTSC	NOLC1	FBL	UCK2	CEBPZ	HSPA9	AKAP1	DDX21	SOCS3	METTL1	TRAP1	FKBP4	C1QBP	PYCR1	FABP5	POLD2	TFRC	PAICS	HSPD1	CKS2	RANBP1	SLC19A1	NDUFAF4	SURF2	PLSCR1	ASNS	GRWD1	SLC16A1	PPP1R14B	HSPE1	AHCY	EMP1	EXOSC7
all_NAD_metabolism	QPRT	NMNAT1	NNMT	NMNAT2	CD38	NNT	NADK	NADSYN1	NMNAT3
all_NOD-like-receptor_signaling	MAPK1	NLRP3	CARD6	MAP3K7	IKBKG	CASP8	MAPK10	MEFV	NLRP1	NOD2	MAPK12	MAPK9	CXCL8	TNFAIP3	NLRC4	TAB2	ERBIN	CCL5	PYCARD	CASP5	HSP90AA1	NFKBIA	HSP90AB1	TAB3	CXCL1	CCL13	CARD18	BIRC3	PYDC1	CCL11	NFKBIB	NAIP	SUGT1	CXCL2	RELA	CARD9	NOD1	TAB1	IL6	IL1B	TRAF6	MAPK8	CARD8	IL18	MAPK3	HSP90B1	MAPK13	IKBKB	MAPK11	TRIP6	CCL2	CASP1	MAPK14	BIRC2	RIPK2	CHUK	PSTPIP1	CCL8	NFKB1	CCL7	XIAP	TNF
all_NOTCH_signaling	HEYL	LFNG	DLL1	JAG1	CCND1	FZD1	APH1A	CUL1	DTX1	NOTCH1	KAT2A	DTX2	FBXW11	HEY1	MAML2	ARRB1	TCF7L2	FZD5	PSENEN	WNT5A	HES1	HEY2	RBX1	ST3GAL6	PPARD	NOTCH2	SKP1	HES5	PSEN2	WNT2	NOTCH3	SAP30	FZD7	PRKCA	DTX4
all_PHE_metabolism	SLC7A5	SLC43A1	AOC2	DDC	SLC7A3	SLC7A2	PAH	SLC38A1	SLC38A4	SLC38A2	ALDH3A1	AOC1	SLC43A2	TAT	SLC7A8	GOT2	ALDH3B2	SLC16A10	HPD	SLC6A14	GOT1	MAOA	MAOB	ALDH3B1
all_PI3K-AKT-mTOR_signaling	ACACA	ACTR2	AL662899.2	CDK1	RIT1	ECSIT	CALR	IL4	RPTOR	ARF1	PIK3R3	PAK4	SLC2A1	EIF4E	THEM4	TRAF2	MAP2K6	CXCR4	FGF22	IRAK4	MAPK9	ARPC3	DDIT3	RAF1	TIAM1	RIPK1	PPP1CA	PLCG1	CAB39L	GNGT1	PTPN11	MKNK1	PRKCB	PIN1	AC022506.1	UBE2N	PIKFYVE	NGF	GNA14	CLTC	PRKAR2A	HSP90B1	FGF17	NOD1	VAV3	RPS6KA3	RPS6KA1	CDK2	PLCB1	NFKBIB	IL2RG	ACTR3	PTEN	ADCY2	ARHGDIA	PRKAG1	MKNK2	CDKN1A	CDK4	MAPK10	UBE2D3	CSNK2B	HRAS	RALB	EGFR	TBK1	TNFRSF1A	STAT2	ATF1	MAP3K7	YWHAB	PDK1	CAMK4	SQSTM1	GRK2	SFN	TRIB3	PFN1	TSC2	E2F1	FASLG	MAPK8	PRKAA2	PLA2G12A	NCK1	ITPR2	AKT1S1	MAPK1	AKT1	CAB39	GSK3B	MAPKAP1	LCK	GRB2	FGF6	PITX2	AP2M1	MAP2K3	CDKN1B	RNASE1	SMAD2	RAC1	CFL1	DUSP3	SLA	MYD88	PPP2R1B	DAPP1
all_RIG-I-like-receptor_signaling	IKBKG	IL12A	IFIH1	IFNA14	MAPK14	ATG12	MAPK8	STING1	TNF	MAPK9	MAPK13	CHUK	IFNA21	DDX3Y	DDX3X	IFNA10	NFKB1	AZI2	TBKBP1	IFNA8	CASP10	IFNA7	IFNA1	IRF7	IFNA4	IRF3	TBK1	IFNA5	IFNA6	RELA	TRADD	CXCL10	DHX58	NFKBIB	IFNA17	RIPK1	CXCL8	MAVS	SIKE1	ISG15	MAPK12	IFNA2	IFNA13	IFNE	NFKBIA	ATG5	OTUD5	DDX58	MAPK11	TKFC	TRAF6	MAP3K7	NLRX1	IFNA16	IFNK	CYLD	IFNB1	IKBKE	TRIM25	RNF125	CASP8	IFNW1	MAPK10	PIN1	TRAF3	MAP3K1	IKBKB	IL12B	FADD	TANK	TRAF2
all_ROS-detoxification	AOX1	SOD3	SLC2A10	AKR1C4	MPO	ALDH3A1	PRDX6	EPX	ADH1B	TXNRD1	AKR1B1	TPO	AKR1A1	ADH1C	SOD1	CAT	PXDN	ZADH2	ADH7	LPO	PXDNL	ADH1A	PRDX5	TXNRD2	PRDX1	ALDH1A1	SOD2	PRDX2	ALDH3B2	ALDH2	ALDH3B1	PRDX3
all_SASP	CCL25	CXCL2	IL6ST	IL15	MMP1	FGF2	CXCL11	IL7	CXCL3	CCL16	NGF	ANG	VEGFA	MMP10	CCL1	CCL11	SERPINB2	CCL26	EREG	CXCL8	PF4	IL13	MMP14	IGFBP7	PLAU	CCL7	IGFBP2	IGFBP4	MMP13	PLAUR	CXCL5	IGFBP6	FGF7	TNFRSF1A	CXCL13	CCL8	CCL2	MMP3	TIMP2	CXCL6	CCL13	TIMP1	EGF	HGF	IL1A	TNFRSF1B	CXCL1	AREG	IGFBP3	TNFRSF10C	CCL3	IL1B	TNFRSF11B	IFNG	SERPINE1	KITLG	TNFSF11	MIF	CCN2	CXCR2	PLAT	IL6	CXCL12	MMP12	MMP9	CCL20	MMP7
all_TCA-cycle	MDH2	MDH1	IDH3G	IDH1	ACO1	IDH3A	CS	SDHA	PDP1	ACO2	SDHB	PDHB	FH	OGDH	PDHX	IDH2	SUCLA2	PDHA2	SDHC	PDHA1	IDH3B
all_TLR_signaling	MAPK8	RELA	IKBKB	FOS	TNF	IFNAR2	IFNA14	NFKB1	TLR8	CXCL11	PIK3CA	TBK1	IFNAR1	MAP2K4	MAPK14	CCL3	CXCL10	PIK3CG	SPP1	MAPK9	MAP3K7	IRF5	IKBKG	IFNA2	IRF3	MAPK10	RNASE1	MAPK12	TLR5	IL12B	CCL4	MAP3K8	RAC1	MAP2K6	TLR9	STAT1	TLR7	CD80	TLR1	CXCL8	TLR6	LY96	TICAM2	TLR2	TICAM1	MAPK13	IFNA5	TAB1	TAB2	IL1B	IFNA6	IFNB1	MAP2K2	IFNA7	IFNA8	CD40	AKT3	PIK3CB	IRAK1	IL12A	IRF7	LBP	MAP2K3	PIK3R5	IKBKE	IFNA13	TRAF6	MYD88	IFNA1	TRAF3	PIK3R1	NFKBIA	AKT2	PIK3R3	CHUK	PIK3CD	IFNA17	IFNA16	IRAK4	JUN	PIK3R2	IFNA21	MAPK11	CASP8	AKT1	CD14	CCL5	MAP2K1	IL6	TIRAP	CTSK	CD86	TLR4	RIPK1	CXCL9	TOLLIP	IFNA10	FADD	MAPK3	MAPK1	IFNA4	TLR3	MAP2K7
all_TNF-via-NFkB_signaling	PDE4B	PTGER4	ATP2B1	CCL2	TAP1	BCL2A1	CLCF1	SDC4	JAG1	TSC22D1	MARCKS	TANK	PPP1R15A	SPSB1	CCND1	PDLIM5	SIK1	KLF6	NFIL3	CCL20	PANX1	JUN	BTG1	TRAF1	SPHK1	IL6	NR4A2	GEM	BTG2	CXCL3	IER3	DDX58	NINJ1	RNF19B	KLF4	B4GALT1	NFE2L2	GADD45B	GFPT2	FOSL1	DUSP1	CXCL10	TIPARP	SLC2A6	EIF1	IL12B	ZFP36	BIRC3	CSF2	CD44	NFKB2	RHOB	CXCL8	BMP2	TNFAIP2	JUNB	TNFRSF9	SERPINB8	RIPK2	IL23A	MAFF	DUSP4	IL15RA	MAP2K3	PLK2	OLR1	LAMB3	F2RL1	CXCL1	EHD1	SNN	GADD45A	IRF1	ICOSLG	TLR2	HES1	TGIF1	INHBA	KYNU	GCH1	BCL6	CCRL2	TRIB1	TNC	PTX3	REL	PNRC1	BTG3	CXCL11	PLAU	KLF9	ICAM1	NAMPT	B4GALT5	MYC	IRS2	HBEGF	DRAM1	LITAF	NFAT5	PLAUR	RELB	IL6ST	IFIH1	EGR2	PHLDA1	CCNL1	LIF	VEGFA	SMAD3	MSC	PMEPA1	IER2	EDN1	TRIP10	NFKBIA	PLPP3	FUT4	EFNA1	IL7R	FJX1	BCL3	SERPINB2	ZC3H12A	CEBPD	FOS	ETS2	IL1B	FOSB	SOD2	TNF	SGK1	CDKN1A	FOSL2	PFKFB3	CD80	IFNGR2	TNIP2	IFIT2	ABCA1	MAP3K8	TNFAIP3	LDLR	IL1A	CD83	NR4A3	DNAJB4	RCAN1	FP565260.3	SOCS3	MCL1	TNIP1	CD69	CCL5	DUSP5	F3	DUSP2	NFKB1	CCL4	EGR1	SAT1	STAT5A	EGR3	RELA	BHLHE40	IER5	AREG	KLF2	IL18	KLF10	SQSTM1	CXCL2	TNFSF9	ID2	NR4A1	CXCL6	YRDC	ZBTB10	CCN1	CSF1	KDM6B	PLEK	TNFAIP6	BIRC2	SLC2A3	DENND5A	PTPRE	SLC16A6	SERPINE1	GPR183	PHLDA2	ATF3	CFLAR	NFKBIE	PER1	CEBPB	G0S2	MXD1	PTGS2	TUBB2A	ACKR3	TNFAIP8
all_TRP_metabolism	AADAT	GOT2	SLC18A2	SLC18A1	HAAO	AOC1	SLC7A8	SLC16A10	ACMSD	SLC6A14	INMT	SLC22A2	SLC7A5	TPH1	AOC2	SLC25A21	KYAT1	TDO2	MAOB	TPH2	SLC22A1	KMO	ALDH2	KYNU	ASMT	SLC22A3	MAOA	GCDH	DDC
all_TYR_metabolism	PAH	AOC1	SLC16A10	TAT	DUOX2	FAH	TYRP1	SLCO1A2	DDC	SLC22A2	SLC6A4	GOT1	SLCO1B1	SLCO4A1	DBH	SLC6A3	ALDH3A1	SLCO1C1	SLC18A2	ALDH3B2	TH	AOC2	SLCO1B3	ALDH3B1	SLC18A1	MOXD1	SLC6A14	GOT2	MAOB	AOC3	SULT1A1	SULT1A2	SULT1A3	PNMT	SLC22A3	COMT	HGD	SLC16A2	TPO	GSTZ1	ADH4	SLC6A2	SLC7A5	TYR	FAHD1	HPD	DCT	SLC7A8	MAOA	DUOX1	COMTD1	SLC22A1
all_VAL-LEU-ILE_metabolism	PCCB	BCAT1	SLC43A2	SLC7A3	IVD	PCCA	ALDH6A1	SLC38A4	SLC7A5	BCKDHA	SLC16A7	MMUT	DBT	SLC7A7	AUH	MCEE	BCAT2	SLC16A1	ACAD8	SLC1A5	ALDH2	DLD	HIBADH	ACADSB	SLC6A14	SLC38A1	HMGCL	SLC38A2	ACAT1	MCCC1	SLC7A6	MCCC2	BCKDHB	SLC7A2	SLC16A8	ACADM	SLC5A8	SLC7A8	SLC43A1
all_actin-cytoskeleton_regulation	RDX	FGF8	TIAM2	NCKAP1L	MYL2	NCKAP1	IQGAP2	SSH1	ITGA1	PTK2	WAS	ITGA6	PDGFB	FN1	CYFIP1	FGF17	FGF3	PFN3	IQGAP3	ACTN1	BDKRB2	PFN1	PIP5K1C	TMSB4X	PAK4	FGF20	SSH3	FGF11	VAV1	F2	CHRM4	WASF2	MOS	LIMK2	ARPC3	ARHGEF4	ARHGEF6	VAV2	GNA12	ITGA9	MYL9	ARHGAP35	RHOA	FGFR3	ITGAD	PIP4K2A	ARPC1B	RAC2	CSK	GNA13	ARPC1A	ITGA5	ITGA2	FGF5	MYLK	DIAPH1	PIK3CB	EGFR	SSH2	FGF4	ITGAX	PAK5	ARAF	PPP1CA	BAIAP2	PIK3CA	CDC42	PDGFC	ITGA10	PAK1	FGD3	FGF14	DIAPH3	ABI2	MYH10	MYL12A	FGFR4	PDGFA	ITGB5	ENAH	ITGA3	FGF1	EGF	PAK3	MAPK3	CRKL	MAP2K1	SOS1	FGF16	CHRM5	CFL2	GNG12	PFN4	FGF18	ROCK1	PPP1CB	CD14	ARPC2	ITGAV	RAC3	WASL	EZR	MAPK1	ARPC5L	FGF7	ITGB2	FGF22	RAC1	WASF1	INSRR	PIK3CD	ITGB7	ITGA8	CRK	PIK3R2	FGF13	PDGFRA	ITGB6	PIP4K2B	PIK3R3	GSN	ITGB1	CFL1	DIAPH2	MRAS	MYLPF	BCAR1	TIAM1	APC	RAF1	RRAS2	ITGB8	ARPC5	TMSB4XP8	VAV3	PDGFD	ITGA11	ITGAE	PIP4K2C	MYH9	F2R	CHRM3	CHRM2	ACTN3	ACTN2	FGF10	MYL5	FGF2	ROCK2	FGF12	PIP5K1B	SCIN	MYL10	ITGB4	ARHGEF1	MSN	PIK3CG	DOCK1	FGF19	PXN	MYH14	CYFIP2	PAK2	SOS2	FGFR2	ITGAM	MYLK3	APC2	NRAS	PIKFYVE	ARHGEF12	PPP1R12A	FGD1	LIMK1	PIP5K1A	CHRM1	PIK3R5	FGF9	RNASE1	ITGAL	ACTN4	FGF6	ACTG1	ITGA4	BRK1	ITGB3	ITGA2B	PDGFRB	RRAS	MYLK2	FGF21	IQGAP1	ACTB	PFN2	GIT1	BDKRB1	PAK6	MYL7	FGFR1	MAP2K2	FGF23	HRAS	TMSB4Y	BRAF	KRAS	SLC9A1	INS	VCL	ARPC4	MYL12B	PIK3R1	ITGA7	PPP1CC	ARHGEF7
all_amino-sugar-nucleotide-sugar_metabolism	PGM3	TGDS	UAP1	GNPDA2	AMDHD2	GFPT1	GNE	GNPNAT1	CHIA	MANSC1	UXS1	GNPDA1	NANS	CMAS	GFPT2	NAGK	RENBP	CHIT1	GALE	UAP1L1
all_apoptosis	IGF2R	DNAJC3	IL6	IRF1	BTG2	CFLAR	PAK1	APP	BGN	RETSAT	TNFRSF12A	ENO2	ISG20	CREBBP	TGFBR3	HGF	GPX1	DAP	PTK2	CASP7	BNIP3L	PMAIP1	AC022506.1	PSEN1	GCH1	IGFBP6	LEF1	PPT1	MCL1	RNASEL	RHOB	IFNB1	ROCK1	ADD1	DIABLO	SATB1	IL1B	HMOX1	GADD45B	CDC25B	ANKH	EGR3	CASP2	BRCA1	H1-0	TNF	PLAT	PDCD4	TIMP1	MMP2	PSEN2	BMP2	TGFB2	CASP3	RARA	KRT18	MADD	SOD2	IL18	PPP3R1	GADD45A	PDGFRB	CYLD	GPX4	TOP2A	CTNNB1	BAX	FEZ1	DAP3	HMGB2	LMNA	SMAD7	BTG3	F2	CDK2	SLC20A1	DDIT3	CASP1	TXNIP	GSTM1	DFFA	CDKN1B	CCNA1	CD38	ANXA1	XIAP	DPYD	RHOT2	TAP1	BIRC3	IFITM3	PLPPR4	SAT1	RELA	ETF1	BCL10	BMF	PRF1	GNA15	CD14	PPP2R5B	GPX3	NEDD9	CD2	CASP8	FAS	DNM1L	LGALS3	TIMP3	FASLG	IER3	CASP4	EREG	EMP1	CASP6	TNFSF10	CCND1	CDKN1A	BCL2L11	F2R	MGMT	AVPR1A	ERBB3	CLU	GSN	NEFH	BCL2L10	TSPO	IFNGR1	CASP9	SPTAN1	BCL2L2-PABPN1	CD44	SOD1	PEA15	EBP	GUCY2D	IL1A	JUN	LUM	SQSTM1	GSR	VDAC2	CAV1	TIMP2	DNAJA1	WEE1	BCL2L1	BIK	SC5D	CTH	BID	BCL2L2	FDXR	CCND2	ATF3	ERBB2	HSPB1	PLCB2	BCAP31	CD69	AIFM3	DCN
all_ascorbate-uptake	SLC23A2	SLC23A1	SLC2A10
all_autophagic-cell-death	BNIP3	LAPTM5	TP53INP1	PHB2	SH3GLB1	CDKN2D	LAMP1	TREM2	ATG7	CDKN1B	CTSV
all_autophagy-chaperone-mediated	EEF1A2	SNRNP70	SNCA	EEF1A1	CLU	GFAP	HSPA8	HSP90AA1	BAG3	LAMP2	PLK3	ATP13A2	STUB1	CTSA	SYNPO2	ATG7
all_autophagy-nucleus	ATG5	ATG13	ATG2B	ATG9A	WDR45	WDR45B	ATG7	ATG2A	ATG3	ATG9B	RB1CC1	WIPI1	WIPI2	ATG12
all_autophagy-of-mitochondria	FIS1	PPARGC1A	FZD5	ATP13A2	FUNDC2	SPATA18	TP53	TIGAR	PARL	ATG9B	CSNK2A2	CLEC16A	VPS13D	GABARAPL3	PRKN	BNIP3	GABARAP	SQSTM1	VDAC1	OPTN	HIF1A	HDAC6	TOMM7	USP36	SREBF2	ATG2A	SLC25A46	MUL1	CTTN	MFN2	VPS13C	WDR45B	AMBRA1	ATP5IF1	CISD2	PHB2	ATG9A	BECN1	HUWE1	WIPI2	GBA	GABARAPL2	GSK3A	WDR45	PARK7	CTSK	FBXO7	BNIP3L	MAP1LC3A	CDC37	ATG2B	FBXW7	FUNDC1	ATG12	AC131160.1	HTRA2	ATG13	MAP1LC3B	RB1CC1	MARK2	WIPI1	ATG5	HK2	PINK1	TSPO	MAP1LC3C	RNF41	CAMKK2	ATG14	ATG3	GABARAPL1	ATG7	HAX1	GABARAPL3	DNM1L	HTT	USP30	TSC2	SMURF1	SREBF1	MAP1LC3B2
all_autophagy-of-mitochondria_regulation_positive	HUWE1	SMURF1	HK2	VPS13D	HIF1A	MFN2	HTT	FBXO7	OPTN	GBA	BNIP3	CDC37	ATP5IF1	PARK7	PINK1	CAMKK2	VPS13C	PRKN	MUL1	TOMM7	HDAC6
all_autophagy-peroxisome	PIK3R4	TRAPPC8	ACBD5	RB1CC1	PIK3C3
all_autophagy-selective	TOMM7	STING1	TEX264	UBA5	RNF41	UFC1	PINK1	WIPI2	SPTLC1	LGALS8	VPS13D	AMBRA1	RETREG3	OPTN	TBK1	BECN1	KLHL3	TSC2	MAPK3	CDC37	WDR81	UFM1	LRSAM1	HDAC6	RB1CC1	VPS13C	HUWE1	AUP1	SQSTM1	ATG13	ATG2A	MFN2	NOD1	CLEC16A	BAG3	HSPB8	PHB2	UFL1	STBD1	SESN2	TP53	SPTLC2	ATG14	PRKN	RAB7A	USP30	HTRA2	HTT	SMURF1	CALCOCO2	MAP1LC3C	RIPK2	ATG5	RETREG1	TIGAR	UBQLN1	DDRGK1	MAP1LC3B	ATG2B	ADRB2	WDFY3
all_autophagy_regulation_positive	EPM2A	PRKD1	TRIM21	PRKAA2	TRIM38	TRIM13	UVRAG	PLK3	FBXO7	DAPK1	RALB	CAMKK2	AMBRA1	TP53INP2	TRIM6	MFN2	CLEC16A	ELAPOR1	IRGM	PARK7	TRIML1	TFEB	OPTN	BNIP3	GSK3A	RAB12	TRIM5	RAB3GAP1	TPCN1	PLEKHF1	HTT	HSPB8	IFNG	EIF2AK4	HMOX1	GNAI3	SESN1	SUPT5H	HK2	BAD	PIK3CB	DHRSX	SH3GLB1	PRKN	TRIM34	GBA	FOXO3	TMEM59	TRIM68	TRIM8	PIP4K2A	ATP5IF1	IKBKG	LRRK2	SH3BP4	PIP4K2B	PIK3C2A	TOMM7	SESN2	TICAM1	HUWE1	LARP1	PINK1	TBK1	MEFV	MTDH	TRIM27	STK11	CALCOCO2	STING1	ROCK1	VPS13C	PRKAA1	SIRT1	SPTLC2	FOXO1	SVIP	TRIM22	SPTLC1	IL4	NOD1	TSC1	ATG5	RAB3GAP2	FYCO1	KAT5	TRIM65	SESN3	SMCR8	MUL1	TP53INP1	BAG3	ADRB2	RNF152	HDAC6	PIP4K2C	KDR	RIPK2	HIF1A	LACRT	MID2	PHB2	LRSAM1	ZC3H12A	RUFY4	BCL2L11	SMURF1	GPSM1	TRIM14	PIM2	ULK1	VPS13D	GSK3B	FLCN	SCOC	WAC	PAFAH1B2	ULK2	MAP3K7	DCN	CDC37	ATG7	TSC2	TRIML2	UFL1	MAPK3	C9orf72	HMGB1	NPRL2	BNIP3L	PLK2
all_bile-acid_synthesis	SLC27A2	CYP46A1	SLC10A1	HSD3B7	SLC10A2	BAAT	AMACR	SLCO1B3	SLCO4A1	SLCO1A2	AKR1D1	CYP27A1	SLCO2B1	CYP39A1	ABCB11	CYP7A1	SLCO1B1	ABCC3	CH25H	ACOX2	SCP2	HSD17B4
all_biotin_metabolism	HLCS	SLC16A1	BTD	SLC5A6	SLC19A3
all_carnitine-shuttle	CPT1A	CRAT	SLC22A4	CPT1B	CPT2	SLC25A20	CPT1C	SLC22A5
all_cholesterol-homeostasis	CBS	CD9	ATXN2	JAG1	FADS2	PMVK	NSDHL	ATF3	FASN	TNFRSF12A	FABP5	GSTM2	TRIB3	SREBF2	ACAT2	TM7SF2	ERRFI1	ECH1	CPEB2	AVPR1A	MAL2	TP53INP1	GPX8	CTNNB1	SQLE	HMGCR	SCD	GLDC	DHCR7	LGMN	STX5	ANXA13	EBP	GUSB	ETHE1	ALCAM	CLU	ATF5	SC5D	HSD17B7	NIBAN1	PLSCR1	CXCL16	ACSS2	TMEM97	ABCA2	ACTG1	PDK3	IDI1	ADH4	LSS	FDPS	GNAI1	MVD	NFIL3	STARD4	LGALS3	HMGCS1	LPL	FBXO6	CHKA	ANTXR2	S100A11	LDLR	ALDOC	PPARG	SEMA3B	PLAUR	FDFT1	PCYT2	MVK	PNRC1	ANXA5	CYP51A1
all_cholesterol_metabolism	DHCR7	CYP51A1	ABCA1	HMGCR	LCAT	IDI2	IDI1
all_chondroitine-and-heparan-sulfate_synthesis	HS3ST1	UST	CHST11	HS3ST4	XYLT1	CHPF2	NDST3	B3GAT3	EXTL1	HS3ST5	XYLT2	EXTL2	CHST12	HS6ST2	CHSY1	HS6ST1	NDST4	B4GALT7	CHSY3	CSGALNACT2	NDST1	HS3ST2	EXT2	EXT1	HS6ST3	B3GAT2	HS3ST3A1	CHST3	CSGALNACT1	HS3ST3B1	HS3ST6	CHPF	CHST7	HS2ST1	CHST13	EXTL3	GLCE	NDST2	B3GAT1	B3GALT6
all_chondroitine-sulfate_degradation	HEXA	GALNS	GLB1	AC244197.3	NEU1	IDUA	IDS	GUSB	HEXB	ARSB
all_circadian-rhythm	NR1D1	CRY2	CSNK1E	CSNK1D	BHLHE41	CRY1	CLOCK	ARNTL	PER2	TPTEP2-CSNK1E	PER1	BHLHE40	NPAS2	PER3
all_citric-acid-cycle	IDH3A	FH	PDHB	SLC13A3	SLC13A2	SLC25A10	ADSL	FAHD1	ME3	GOT2	IDH2	SUCLG2	ACSS2	ACSS1	SLC16A7	PDHX	SDHB	DLD	PCK1	ACO2	DLAT	ACO1	PCK2	IDH3G	CLYBL	ALDH4A1	SLC33A1	SLC25A11	SLC25A1	ALDH5A1	GOT1	SDHD	PC	SLC16A1	OGDH	SLC5A6	ACLY	IDH1	ME1	MDH1	SUCLG1	IREB2	ALDH1B1	SLC16A8	SLC13A5	FAH	PDHA2	MDH1B	CS	SUCLA2	DLST	PDHA1	SDHA	IDH3B	SDHC	ME2	MDH2
all_coagulation-factor_production	KLKB1	F12	FGA	SERPINA5	F2	F5	F13A1	FGB	F10	F7	SERPINE1	F9	F11	F3	SERPINF2	F8	KNG1	F13B	SERPINB2
all_complement_production	C1S	C1QA	C4A	CFB	C1QB	C1R	C6	C9	C4B	C8A	MBL2	CFD	C5	MASP1	C7	CFH	C3	CFI
all_creatinine_metabolism	CKMT1B	GAMT	CKM	CKMT2	CKB	GATM
all_cyclic-nucleotide_metabolism	PDE6C	GUCY1B2	PDE6D	PDE7B	PDE3B	ADCY5	PDE11A	ADCY6	ADCY2	ADCY3	PDE5A	ADCY7	ADCY8	PDE3A	PDE6A	ADCY9	PDE2A	PDE6B	PDE1C	ADCY4	NPR2	GUCY2D	PDE8A	PDE4A	PDE1A	PDE10A	AC022414.1	PDE6H	PDE4D	GUCY1A2	ADCY1	PDE11A	PDE9A	PDE4C	PDE7A	NPR1	GUCY2F	PDE8B	PDE6G	ADCY10	PDE4B	PDE1B	GUCY2C
all_cytosolic-DNA-sensing_signaling	RIPK3	RIPK1	IFNA10	IFNA5	POLR3A	POLR3F	POLR3K	PYCARD	STING1	CCL4L2	AIM2	IKBKG	IFNA1	IL33	IL6	IFNA14	NFKB1	CCL4	IFNA4	DDX58	IFNA8	POLR3GL	NFKBIA	ATRIP	POLR1C	TREX1	CHUK	IKBKE	RELA	IL1B	POLR3B	MAVS	POLR3H	IRF3	IL18	ZBP1	IFNB1	IFNA2	IFNA6	IFNA13	IFNA16	IFNA21	CASP1	IFNA17	NFKBIB	POLR1D	IKBKB	CCL5	IFNA7	TBK1	POLR3D	POLR3G	IRF7	CXCL10	ADAR	POLR3C
all_eicosanoid_metabolism	CYP4F12	MGST3	SLCO4A1	TBXAS1	CYP4F8	CBR1	PTGDS	SLCO2A1	PTGS2	SLC22A2	SLC22A1	AL807752.7	MGST2	LTC4S	HPGDS	SLCO1B3	PTGES	AKR1C4	SLC22A3	SLCO1A2	ALOX12B	AKR1B1	PTGES2	SLCO3A1	ALOX15B	PTGS1	ALOX15	SLCO1B1	FADS1	PTGIS	AKR1A1	CYP4F2	LTA4H	CYP4F3	ABCC4	ALOX5	ALOX12	SLCO2B1
all_ethanol_metabolism	ALDH3B2	ZADH2	ADH1B	ALDH3A1	ADH1C	ADH1A	ADH4	ALDH3B1	ALDH1A1	ALDH1B1	AOX1	ADH7
all_exocytosis	DMTN	RALB	NPPA	SYT9	LYN	SNAP25	NLGN1	AC000093.1	VAMP3	PRRT2	OTOF	UNC13A	UNC13C	ERC2	STXBP3	SNX4	VTI1B	STX3	SYK	NAPB	PLEK	STXBP2	SCFD2	SEPTIN5	RAB8B	SYT1	STXBP5	RAB3A	STX11	SNPH	CPLX3	VAMP8	SYTL2	RAB3D	KCNB1	RAB13	SCRIB	RAB15	RAB8A	CPLX2	UNC13B	CFTR	EXOC4	RAB10	STX19	STX2	BLOC1S6	EXOC6B	NAPA	SNAP47	YKT6	RAB12	STX1A	VAMP7	STX4	SNAPIN	PLA2G3	SNAP23	PSEN1	GRIK5	PPFIA3	RABEPK	SV2A	BTK	VPS18	SYNJ1	VPS11	P2RX1	RAB3C	CTBP2	RAB3B	CPLX1	SNAP29	SNCA	EXOC6	STXBP1	STX1B
all_fatty-acid-beta-oxidation-mitochondrial	ACAD10	ACOT2	ETFDH	ETFB	ECHS1	HADHA	ADH5	ADH6	ECI1	ADH1A	ACAD9	ACADSB	ACSM1	ALDH2	ETFA	ACADS	ADH7	ADH1B	ECHDC2	HADHB	ACADM	ADH1C	ACAD11
all_fatty-acid-beta-oxidation-peroxisomal	EHHADH	ALDH1A1	ZADH2	ADH5	ACOT8	ADH1C	ADH7	ACAA1	ADH1A	ACOX3	ADH6	PHYH	HSD17B4	ACOX1	ADH1B
all_fatty-acid-metabolism	BLVRA	UGDH	ACADL	RDH11	IDH3B	INMT	IL4I1	NSDHL	GPD2	HADHB	VNN1	ACAT2	ACOT2	KMT5A	ALDH1A1	CYP4A11	HIBCH	ECHS1	SUCLG1	ACSL5	YWHAH	G0S2	GSTZ1	SDHC	HSD17B10	METAP1	AQP7	CPT1A	LGALS1	HSPH1	ALDOA	ACSM3	HMGCS2	ADH1C	ETFDH	PTS	CA6	CRYZ	HSD17B7	BMPR1B	ALDH3A2	SMS	REEP6	AUH	LDHA	HSD17B11	ACSL4	FABP2	ACSL1	ADIPOR2	ECI2	RAP1GDS1	PSME1	PRDX6	IDH3G	ACSS1	MDH1	ENO3	CPOX	ALDH9A1	HCCS	GRHPR	FH	ECH1	IDI1	DECR1	ALAD	ACAA2	RDH16	ADH7	HMGCS1	EHHADH	MLYCD	CIDEA	UROS	SDHD	MCEE	CYP1A1	ERP29	FABP1	CD1D	NBN	CPT2	IDH1	CRAT	HSP90AA1	ECI1	DLD	ODC1	UROD	ENO2	GAD2	GABARAPL1	HAO2	D2HGDH	PDHA1	MIF	HPGD	CA4	XIST	GLUL	ACADVL	ELOVL5	SUCLA2	ACOX1	PTPRG	AOC3	TP53INP2	MDH2	ACO2	BCKDHB	S100A10	ADSL	SUCLG2	HSDL2	CD36	SLC22A5	CBR1	HADH	OSTC	PDHB	GPD1	NTHL1	HMGCL	BPHL	UBE2L6	PPARA	ACADS	CCDC58	CEL	GAPDHS	ACAA1	LTC4S	NCAPH2	SERINC1	FMO1	CYP4A22	DHCR24	MGLL	ALDH3A1	AADAT	H2AZ1	APEX1	ACADM	GCDH	MAOA	CA2	FASN	PCBD1	ACOT8	CBR3	ME1	DLST	EPHX1	HSD17B4	TDO2	RETSAT	SDHA
all_fatty-acid_synthesis	ELOVL1	HACD4	ACACA	ELOVL2	ELOVL6	FADS3	HACD1	TECRL	ELOVL4	FADS1	FADS6	FASN	SLC25A1	FADS2	TECR	AACS	MCAT	ELOVL3	HACD3	HACD2	SCD5	ACACB	SCD	ELOVL7	HSD17B12	ELOVL5
all_folate_metabolism	SLC46A1	MTHFR	DHFR	MTHFD1	GGH	FPGS	ALDH1L1	FOLR1	HAO2	HAO1	MTR	MTHFS	SLC19A1	AMT	FOLR3	FTCD	MTHFD2
all_fructose-mannose_metabolism	GMDS	SLC5A10	KHK	FPGT	MPI	SLC2A7	GMPPA	FCSK	SLC5A9	SLC2A5	SORD	PMM2	PMM1	MGAM	GMPPB	TSTA3
all_galactose_metabolism	SLC2A10	B4GALT2	SLC2A2	LCT	SLC2A8	SLC5A11	GALE	SLC5A9	GLB1	SLC5A1	GALK1	SLC2A3	UGP2	NEU1	LALBA	SI	GALK2	B4GALT1	SLC2A4	GALT
all_glutathione_metabolism	GSS	GPX1	GPX6	GSTM1	HAGH	GPX4	GPX5	PRDX3	ESD	GLRX2	GPX2	PRDX1	GLRX	GPX3	GCLC	GCLM	GPX7	GGT1	ADH5	CTH	GPX8	GSR	PRDX2	CBS
all_glycerin-SER-THR_metabolism	AGXT	GNMT	SLC6A5	BHMT2	SLC7A10	SHMT1	GLDC	DMGDH	PHGDH	PSAT1	GCSH	GATM	CHDH	SLC36A1	SLC6A14	SLC6A12	PIPOX	SARDH	SLC1A5	SLC32A1	AOC3	SLC3A1	THNSL1	SDS	SLC38A5	SLC1A4	SLC7A9	DAO	SLC38A2	SLC6A9	BHMT	MAOB	DLD	SLC38A4	AGXT2	SLC7A8	ETNPPL	GCAT	SHMT2	CBS	SLC38A1	MAOA	PSPH
all_glycerophospholipid_metabolism	SLC22A3	ABCB4	GK	DGKB	PHOSPHO1	CHAT	PTDSS2	CHKB	SLC18A3	CDIPT	ATP10A	DGKG	PLA2G1B	CDS2	AGPS	CEPT1	PCYT1A	DGKZ	PLA2G12A	PAFAH1B3	DGKD	CRLS1	CHKA	GK2	PIP5K1C	PISD	PLD1	CHPT1	PLA2G7	PGS1	GPD1	ALPP	PLA2G6	DGKA	PLA2G2E	SLC22A1	PLA2G2F	ALPI	ETNK2	CDS1	PLA2G4A	CLC	PIP5K1A	PAFAH1B2	DGKQ	ACHE	DGKE	PAFAH2	DGKI	PEMT	LCAT	PLA2G2D	GK3P	PI4K2A	PIP5K1B	ALPL	PLA2G10	PAFAH1B1	PTDSS1	DGKH	PLA2G5	PLD2	SLC5A7	SLC22A2	PCYT2	PLA2G2A	ETNK1	ATP8A1	LGALS13	ALPG	PCYT1B
all_glycogenesis	GSK3A	GBE1	GYS1	PGM2	GSK3B	GYS2	UGP2	PGM1
all_glycogenolysis	AGL	PHKA1	PHKB	PHKG2	PYGM	PGM3	PHKG1	PYGL
all_glycolysis	GAPDH	GCK	PFKFB1	ENO3	PGK1	PGM2	PKM	PFKP	ENO4	ENO1	ALDOC	ENO2	HK3	PFKFB2	PGM5	TPI1	ALDOA	ALDOB	PKLR	PGK2	PGM3	PFKM	PFKL	HK2	PGM1	GPI	HK1
all_glyoxylate-dicarboxylate_metabolism	HAGHL	HAO2	HAO1	GLO1	GRHPR
all_hedgehog_signaling	ACHE	VLDLR	CDK6	NRP2	KLF4	PTCH1	NF1	NRCAM	L1CAM	OPHN1	PML	ADGRG1	NRP1	PLG	HEY1	UNC5C	TLE3	SLIT1	LDB1	CELSR1	RASA1	RTN1	THY1	HEY2	DPYSL2	TLE1	VEGFA	CRMP1	CDK5R1	NKX6-1	MYH9	AMOT	ETS2	GLI1	SHH	SCG2	CNTFR
all_heparan-sulfate_degradation	NAGLU	IDUA	SGSH	GNS	IDS	AC244197.3	GUSB
all_histone-methylation	SETD7	KMT2C	SETDB2	KMT2D	DOT1L	SETDB1	SUV39H1	SUV39H2
all_hyaluronan_metabolism	HAS2	HEXB	GUSB	HAS1	HAS3	HEXA
all_hypoxia-response	PLAC8	PPARGC1A	LDHC	DPYSL4	COL5A1	SLC37A4	PFKP	MIF	IRS2	CDKN1B	SDC4	RORA	AKAP12	NR3C1	GPC4	PPFIA4	PKLR	IDS	IGFBP3	XPNPEP1	KLF7	PHKG1	KLHL24	ARNT	SDC3	IL6	PDK1	AK4	GPC1	BTG1	ANXA2	SLC2A5	NOCT	CCNG2	FAM162A	CAVIN1	EDN2	VLDLR	PYGM	GAA	PAM	IGFBP1	MAFF	KLF6	NAGK	ALDOC	TPD52	CXCR4	IER3	JMJD6	SRPX	FOXO3	MAP3K1	PIM1	TGFB3	KIF5A	ANGPTL4	JUN	FOSL2	GBE1	PRKCA	BCAN	PRDX5	TES	TGM2	ISG20	DDIT3	CAV1	HK2	CITED2	B4GALNT2	SELENBP1	SLC25A1	MXI1	CSRP2	ARNT2	SIAH2	SLC2A3	ALDOA	BNIP3L	PPP1R15A	CA12	GRHPR	PNRC1	NDST1	GPI	ERRFI1	PGF	INHA	PGAM2	STC2	TPBG	EPAS1	SULT2B1	DUSP1	LDHA	P4HA2	PCK1	CAVIN3	GAPDHS	PLAUR	ENO1	STC1	FBP1	EFNA3	HK1	CCN5	BRS3	HSPA5	MT1E	SDC2	CHST2	RRAGD	HDLBP	ALDOB	SLC2A1	NCAN	ERO1A	GPC3	HEXA	LALBA	VEGFA	PFKFB3	ZNF292	ADORA2B	HAS1	F3	ENO2	UGP2	EXT1	EGFR	CDKN1C	ZFP36	S100A4	MYH9	MT2A	RBPJ	NEDD4L	TKTL1	CHST3	TNFAIP3	KDM3A	WSB1	GALK1	CP	PGK1	GAPDH	LARGE1	PKP1	PDK3	ETS1	B3GALT6	CCN2	ADM	SCARB1	ACKR3	SAP30	GCK	SLC6A6	CDKN1A	PGM1	STBD1	DTNA	ENO3	GLRX	BGN	TMEM45A	VHL	ATF3	PGM2	CASP6	EFNA1	BCL2	PDGFB	NFIL3	LXN	NDST2	SERPINE1	HOXB9	HIF3A	HIF1A	CCN1	NDRG1	P4HA1	GCNT2	LOX	PPP1R3C	TGFBI	PLIN2	AMPD3	FOS	HMOX1	ILVBL	HS3ST1	GYS1	TPI1	TPST2	PFKL	TIPARP	KDELR3	DDIT4	ATP7A	BHLHE40	DCN
all_inositol-phosphate_metabolism	IMPA2	SLC5A3	SLC5A11	SLC2A13	ISYNA1	IPMK	PI4K2A	IMPA1	MIOX
all_iron-uptake-and-storage	TFR2	FTL	FTH1	FLVCR1	SLC11A2	SLC25A37	TFRC	SLC11A1	CP	SLC39A14	SLC40A1	SLC25A28	TF	CD163	SLC48A1	LRP1	FTMT	SCARA5	SLC46A1
all_keratan-sulfate_degradation	GLB1	FUCA1	HEXA	HEXB	NAGA	FUCA2	GALNS	NEU1	GNS	AGA
all_keratan-sulfate_synthesis	CHST2	ST3GAL3	B3GNT3	B4GALT5	ST3GAL4	ST3GAL1	ST3GAL2	B4GALT2	B3GNT2	B3GNT8	B3GNT6	CHST3	B3GNT4	B3GNTL1	CHST5	B4GALT3	B4GAT1	B3GNT7	CHST4	B4GALT1	CHST1	CHST6
all_ketone-body_metabolism	SLC16A3	AACS	HMGCL	ACSS2	SLC16A8	ACAT1	ACAT2	SLC16A1	BDH1	SLC5A12	ACSS1	ACOT12	HMGCLL1	OXCT1	OXCT2	SLC5A8
all_lactate_production	SLC16A1	SLC16A4	BSG	LDHA	LDHB	LDHC	SLC16A8	EMB	SLC16A7	LDHD
all_lipophagy	HTT	RAB7A	SESN2	ADRB2	SPTLC2	SPTLC1	AUP1
all_mTORC1_signaling	GPI	GTF2H1	PLK1	AC005192.1	BUB1	MTHFD2	NFYC	MCM4	ABCF2-H2BE1	NMT1	DDIT3	PSMB5	CDC25A	TCEA1	INSIG1	SKAP2	STARD4	MTHFD2L	MAP2K3	GBE1	HSPA4	SLC1A4	NFIL3	ELOVL6	STC1	PPP1R15A	CFP	AC022506.1	IDI1	CALR	SDF2L1	RDH11	FADS2	PSMD12	PSMC4	SLC37A4	SLC9A3R1	HSPE1	HMGCS1	CCNF	BTG2	PSMG1	PSAT1	TPI1	USO1	CCNG1	P4HA1	DHCR24	SCD	YKT6	SERP1	CORO1A	PSMD14	TRIB3	SQSTM1	EBP	CYP51A1	NIBAN1	EIF2S2	HSPA9	ABCF2	ACLY	SC5D	ETF1	HPRT1	ACTR2	RPN1	TBK1	BHLHE40	SLC1A5	ACTR3	EDEM1	PLOD2	CANX	RIT1	XBP1	EPRS1	PITPNB	HSP90B1	EGLN3	CCT6A	HK2	ADIPOR2	ASNS	GOT1	AK4	TUBG1	ATP5MC1	UFM1	SQLE	MLLT11	ATP2A2	ADD3	DHCR7	SHMT2	PGM1	LGMN	GAPDH	PSMD13	HSPA5	NUFIP1	ATP6V1D	ACACA	WARS1	PSMA3	MCM2	SSR1	HSPD1	GSK3B	SEC11A	FADS1	M6PR	CTH	PPIA	RPA1	IGFBP5	VLDLR	POLR3G	FGL2	CXCR4	TM7SF2	EEF1E1	CYB5B	BCAT1	PDK1	PSMC2	NUP205	PNP	LDHA	GCLC	ERO1A	ALDOA	TFRC	UBE2D3	PSME3	PHGDH	GSR	UCHL5	RRP9	QDPR	CTSC	SRD5A1	RAB1A	FDXR	GLA	PFKL	PRDX1	PPA1	SLC2A3	GLRX	SLC6A6	PSMC6	ACSL3	SYTL2	IFRD1	NFKBIB	DDX39A	LTA4H	PDAP1	GGA2	SLA	IMMT	ARPC5L	ENO1	PNO1	SERPINH1	GMPS	TXNRD1	UNG	NAMPT	ME1	TES	ITGB2	PSMA4	AURKA	STIP1	IDH1	RRM2	CACYBP	DDIT4	LDLR	FKBP2	SLC7A11	TMEM97	PSPH	COPS5	DHFR	HMGCR	PIK3R3	DAPP1	HMBS	CDKN1A	PGK1	TOMM40	CD9	G6PD	IFI30	ELOVL5	NUPR1	SLC2A1	TUBA4A	SORD
all_macroautophagy	VPS25	ATP6V0E1	ATP6V0E2	WDR45	GNAI3	TBC1D14	VPS37D	ATG9A	PSEN1	ULK1	VPS28	HUWE1	TOMM5	ELAPOR1	SCFD1	RAB23	MAP3K7	RAB19	KDR	RRAGD	HSPB8	SUPT5H	ILRUN	SMCR8	ATP13A2	PINK1	HGS	UBQLN1	RHEB	HDAC10	UBA5	WIPI1	ATG16L1	SLC38A9	RAB3GAP1	CHMP6	LAMTOR5	TOMM22	PIP4K2A	VPS33A	USP36	C9orf72	RAB1B	STX12	VPS36	LAMTOR1	ATG4B	WDR81	RUFY4	CDC37	FEZ2	STING1	VDAC1	LRRK2	STAM	LACRT	RAB1C	MAPK3	ATG13	ATP6V1C1	ATG12	PIP4K2C	GABARAPL1	LIX1L	UFL1	ATP6V1G1	GPSM1	PACS2	SESN2	CAPNS1	CHMP4C	TBC1D5	MTMR3	YOD1	CLN3	MTM1	MAP1LC3C	SESN3	RAB3GAP2	LAMTOR3	RAB5A	UFM1	VTA1	SYNPO2	TIGAR	UBQLN2	MAP1LC3A	MFN1	PIKFYVE	TSG101	SNX5	CHMP4A	HTRA2	FUNDC1	ATP6V0B	ZFYVE1	EXOC8	BECN2	BAG3	STAM2	ATG10	BNIP3	NRBP2	DCN	UVRAG	EPM2A	IKBKG	TRIM13	CSNK2B	WAC	LAMTOR2	ATG3	KLHL3	NUPR1	STX17	VPS37A	CDK5R1	FYCO1	ATP6V0D2	PIM2	UCHL1	ATG5	PRKAG1	UBXN2A	TMEM41B	AUP1	GABARAP	GABARAPL3	PAFAH1B2	RAB43	NBR1	SQSTM1	IFT20	BECN1	NOD1	CASP3	PRKAB1	ATP6V1H	LRSAM1	VPS37B	RAB1A	TOMM6	MTMR14	VPS35	IL4	LGALS8	CSNK2A2	UBXN6	SH3GLB1	TSC2	MLST8	UBXN2B	VPS41	CSNK2A1	ATP6V1D	VPS4A	PIP4K2B	SESN1	SMG1	VPS13D	TSC1	ADRB2	PHB2	GAPDH	PRKACA	NPRL3	WDFY3	TECPR1	RETREG3	ATG2A	PIK3R4	PIK3C2B	AC138894.1	RNF41	RAB7A	SMURF1	ATG9B	PIK3CA	LAMP2	GABARAPL2	HDAC6	TBC1D25	POLDIP2	GBA	BNIP3L	NPRL2	TBC1D12	RUBCN	TRAPPC8	TP53INP1	CDK5	VCP	GABARAPL3	SNAPIN	MAP1LC3B	SNAP29	SNX14	VAMP8	ATP6V1A	UBQLN4	VPS4B	TOMM40	EXOC7	CHMP2B	TBK1	ERN1	ATP6V0A2	PRKAG2	ATP6V1B2	CHMP2A	ATP6V0A1	CHMP3	ATG7	MAP1LC3B2	MFN2	PLAA	WIPI2	PRKAB2	ATG16L2	RETREG1	AKT1	ATP6V1C2	OPTN	MTERF3	IRGM	ATP6V1E1	PGAM5	RRAGC	DYNLL1	TOMM70	PRKAA2	SCOC	TCIRG1	LAMTOR4	SEC22B	RUBCNL	MVB12A	HIF1A	TP53INP2	HMOX1	RAB12	DDRGK1	ATP6V1G2	RALB	RRAGA	UFC1	CHMP4B	MTOR	RAB33B	TMEM74	VPS37C	TP53	TEX264	ATP6V0D1	PRKN	ATP6V1B1	SNX32	TOMM20	EXOC4	QSOX1	NPC1	SNF8	SPTLC1	AMBRA1	DYNLL2	TOMM7	PRKAA1	STBD1	EI24	RNF5	ATG2B	NSFL1C	HTT	NEDD4	MFSD8	RRAGB	ATP6V0C	PIK3C3	RPTOR	ATG101	PHF23	SRC	ATG14	ATP6V1E2	USP30	CALCOCO2	TMEM39A	AL662899.2	ADPRH	MAPK8	LARP1	VPS26B	SIRT1	LZTS1	EXOC1	MCOLN1	CAPN1	EMC6	SPTLC2	VPS26A	PRKAG3	VMP1	IFT88	VPS16	RB1CC1	RIPK2	EPG5	CLEC16A	WDR45B	VPS13C	FEZ1	SNX6	LIX1
all_macroautophagy_regulation_positive	PIP4K2B	LARP1	PIP4K2A	VPS13D	BAG3	TRIM13	PINK1	SIRT1	NOD1	PRKAA2	IKBKG	TSC2	RAB12	WAC	MAPK3	RAB3GAP2	LRSAM1	CLEC16A	CDC37	TSC1	IRGM	SMCR8	PAFAH1B2	SESN1	ULK1	STING1	SCOC	RIPK2	C9orf72	HMOX1	VPS13C	HDAC6	RAB3GAP1	MAP3K7	UVRAG	BNIP3	SUPT5H	RUFY4	PIP4K2C	ADRB2	KDR	TOMM7	SESN2	OPTN	PRKN	GPSM1	SH3GLB1	BNIP3L	EPM2A	SPTLC1	DCN	HUWE1	FYCO1	SPTLC2	MFN2	TBK1	GNAI3	SMURF1	ELAPOR1	SESN3	HIF1A	PIM2	HSPB8	HTT	RALB	LACRT	CALCOCO2	IL4
all_microautophagy-lysosomal	ATG2B	ATG13	ATG7	RB1CC1	ATG2A
all_mitophagy	OPTN	ATG14	HTRA2	TP53	CLEC16A	PRKN	BECN1	ATG13	VPS13C	HDAC6	RNF41	CDC37	HUWE1	MAP1LC3B	SQSTM1	SMURF1	USP30	TSC2	PHB2	MFN2	VPS13D	TIGAR	TOMM7	AMBRA1	PINK1
all_mitophagy_regulation_positive	VPS13D	SMURF1	TOMM7	HDAC6	PINK1	VPS13C	MFN2	PRKN	OPTN	HUWE1	CDC37
all_mitotic-spindle-component	NDC80	EPB41	BIN1	RFC1	PLEKHG2	TUBGCP6	AKAP13	TPX2	ECT2	PCGF5	MYH10	NOTCH2	RAB3GAP1	KIF1B	DYNC1H1	ARF6	CDC42EP4	CENPJ	FARP1	ARHGAP29	PALLD	CEP57	DOCK4	CNTROB	EPB41L2	TAOK2	PKD2	TUBA4A	MYH9	HDAC6	ARHGEF7	MAP1S	CLIP2	NF1	SYNPO	PLK1	EZR	CTTN	SMC3	SPTAN1	NCK1	CSNK1D	APC	RACGAP1	ARHGAP4	KPTN	PXN	CDC42BPA	ALMS1	CDK1	RALBP1	DST	FSCN1	ALS2	ATG4B	SHROOM2	FBXO5	MARCKS	ARHGDIA	RASA2	PCM1	SASS6	MYO9B	ARHGEF11	ARHGAP27	CLASP1	RHOT2	MID1	DOCK2	CDC42EP2	MID1IP1	NCK2	TOP2A	KIF23	TUBD1	CLIP1	KIF5B	CD2AP	CDC42EP1	ARL8A	STAU1	CDC42	ARHGAP5	BRCA2	LRPPRC	NEDD9	PPP4R2	KIF2C	KIF3B	ARFGEF1	ROCK1	CDC27	UXT	RAPGEF6	INCENP	GPR21	KIF11	ARAP3	BCAR1	MAPRE1	ARHGEF3	NIN	RICTOR	SPTBN1	HOOK3	ABL1	FLNB	RHOF	PAFAH1B1	BUB1	SSH2	DLG1	SUN2	SOS1	ACTN4	KIF22	PIF1	VCL	TUBGCP3	WASF1	CENPF	BCL2L11	ABI1	AURKA	FLNA	KIF3C	FGD6	KIF4A	RASA1	PCNT	RAPGEF5	LATS1	CYTH2	PRC1	NET1	RANBP9	CENPE	TIAM1	MARK4	CEP192	CAPZB	TTK	ARHGEF2	SMC1A	LMNB1	FGD4	CDK5RAP2	GSN	NEK2	STK38L	CNTRL	CCDC88A	SEPTIN9	PDLIM5	SMC4	KIF20B	RASAL2	ARFIP2	NUMA1	ITSN1	KATNB1	KNTC1	ARHGEF12	BIRC5	KLC1	TUBGCP5	GEMIN4	KIFAP3	ESPL1	MYO1E	ANLN	KATNA1	TBCD	DLGAP5	ABR	LLGL1	SORBS2	CCNB2	CEP250	SAC3D1	NUSAP1	SHROOM1	CEP131	ARHGAP10	DYNLL2	TLK1	TSC1	BCR	PREX1	CKAP5	RABGAP1	TRIO	OPHN1	CEP72	KIF15	MAP3K11	TUBGCP2
all_multidrug-resistance	ABCC4	ABCB4	ABCC3	ABCC1
all_n-glycan_degradation	MAN2C1	HEXB	AGA	MAN2B1	GALNS	FUCA1	GLB1	MANBA	NEU4	NEU2	FUCA2	HEXA	NEU1	ENGASE
all_n-glycan_synthesis	ALG8	MAN1B1	MOGS	ALG12	MAN1A1	DAD1	MGAT3	MGAT5	UGDH	MAN1C1	ALG10	ALG6	MGAT4B	ALG2	B4GALT2	MAN2A2	ALG5	DDOST	DPM1	MGAT2	B4GALT1	RPN2	DPM3	DPAGT1	MAN1A2	DPM2	MAN2A1	TUSC3	MGAT1	FUT8	ALG3	B4GALT3	ALG1	DOLPP1	MGAT4A	ST6GAL1	B4GALT5	RPN1
all_nucleophagy-late	ATG2A	ATG7	ATG2B	ATG9B	ATG9A
all_nucleotide_metabolism	ENTPD4	NME3	PAPSS1	NUDT9	SLC29A1	BPNT1	ABCC4	DGUOK	ENTPD5	ENPP2	ENPP3	ENTPD3	NME7	DCK	ENTPD2	ENTPD6	NME2	CANT1	NUDT2	NME1	ENPP1	NME6	PAPSS2	NUDT5	NME4	ENTPD1
all_o-glycan_synthesis	GALNT9	B4GAT1	GALNT15	ST3GAL1	A4GNT	GALNT5	GALNT10	GALNT13	GCNT4	GALNT2	C1GALT1	GCNT3	GALNT11	GALNT6	GALNT12	GALNT14	UGDH	GALNT3	GALNT4	GALNT7	ST6GALNAC1	B3GNT6	GALNT1	GCNT1	GALNT8
all_osmotic-stress-response	ITGA2	TSPO	SLC25A23	RELB	CAPN3	LRRC8A	XRCC6	HSP90AB1	LRRC8C	SLC12A5	STK39	MICU1	AC138894.1	AQP1	EFHD1	MLC1	AQP5	ANXA7	EPO	FMO1	EGFR	TRPV4	APOBEC1	CAB39	MARVELD3	ATF2	TH	SORD	MAPK10	DDX3X	FP565260.3	OXSR1	RCSD1	TSC22D4	PKD2	DYSF	LRRC8E	AQP9	ABCB1	NFAT5	YBX3	BAD	NOLC1	SERPINB6	CLDN1	ARHGEF2	PTK2B	SLC12A2	MT-CYB	ZFP36L1	ICOSLG	TACR3	TLR3	TP53	MAP2K7	XRCC5	PKN1	SST	TSC22D2	PLK3	TNF	PAPPA2	AKR1B1	KMO	SLC2A1	OXT	LETM1	BDKRB2	MBIP	HNMT	PTGS2	CLN3	SCN2A	TSC22D3	BAX	LRRC8D	SLC12A6	PDPK1	CASP3	MAP7	SLC2A4	MYLK	ERRFI1	KCNMA1	AVP	MAPK13	WNK3
all_oxidative-phosphorylation	SUPV3L1	NQO2	COX15	ATP5F1A	PHYH	ATP5F1D	HSD17B10	ATP6V1E1	TIMM50	NDUFB8	MRPS30	COX7A2	DLAT	PHB2	GPI	PDHB	NDUFS2	ACADVL	NDUFB6	RHOT1	TOMM70	NDUFC1	BAX	SLC25A3	SLC25A20	OGDH	GRPEL1	GOT2	ATP6V0C	NDUFA3	ISCU	MRPL15	SLC25A5	ISCA1	COX6A1	ATP6V0B	AIFM1	ATP5MC2	COX10	NDUFA8	NDUFA5	NDUFS3	SURF1	NDUFA7	NDUFB4	ETFA	PDHX	IDH2	LDHB	DLST	ATP5PO	GPX4	NDUFS6	VDAC2	OXA1L	NDUFC2	ATP6V1H	ATP5MF	NDUFA4	UQCRC1	IDH3G	LDHA	VDAC1	ATP5MG	NDUFA1	HCCS	ATP5F1B	COX17	MRPS15	ATP6AP1	ATP5F1C	UQCRC2	ACADM	ATP6V1F	AFG3L2	SUCLA2	ABCB7	ECHS1	TIMM17A	SUCLG1	ETFDH	COX7A2L	LRPPRC	IMMT	CYCS	MAOB	ACADSB	NDUFB1	TIMM13	MFN2	CPT1A	MDH1	HSPA9	COX11	NDUFB2	IDH3A	DLD	MGST3	MDH2	ECH1	ATP1B1	NNT	UQCRH	PMPCA	NDUFV2	ATP6V1G1	COX7B	TCIRG1	ATP5PB	TOMM22	PDP1	NDUFA6	MRPS11	MRPL35	PDK4	FDX1	MRPS12	PRDX3	ACAT1	ACAA1	COX7C	MTRF1	COX6C	COX6B1	RHOT2	MRPL34	ATP5MC1	PDHA1	UQCRQ	SLC25A4	NDUFB7	CYC1	HADHB	UQCR11	TIMM8B	MRPS22	IDH3B	BCKDHA	ALAS1	IDH1	OAT	AL133352.1	COX8A	ACO2	ATP5PF	RETSAT	FH	CYB5R3	NDUFAB1	ATP6V0E1	UQCR10	MPC1	CS	MTRR	SLC25A6	HTRA2	POR	ATP5MC3	NDUFS8	OPA1	SDHA	SDHD	COX4I1	ACAA2	DECR1	MTX2	BDH2	COX5B	SDHC	SLC25A12	ATP6V1C1	VDAC3	ATP6V1D	CASP7	ATP5PD	AL358113.1	NDUFB5	NDUFS7	ALDH6A1	CYB5A	NDUFV1	NDUFA2	ECI1	HADHA	FXN	NDUFA9	NDUFB3	POLR2F	NDUFS4	TIMM9	UQCRB	NDUFS1	TIMM10	MRPL11	ATP5ME	ATP5F1E	SLC25A11	GLUD1	SDHB	COX5A	UQCRFS1	ETFB
all_p53-signaling	JUN	CCND2	EI24	TP63	WWP1	TGFA	HMOX1	PCNA	CDH13	DEF6	ITGB4	TPD52L1	RAD51C	WRAP73	TPRKB	IL1A	STEAP3	TCN2	ATF3	TRIAP1	ABAT	IRAK1	PTPN14	CCL4	RRP8	NUPR1	TOB1	IER3	SLC3A2	PLK3	CDKN2B	ZMAT3	NOTCH1	CCNK	BAIAP2	APAF1	CXCL1	PERP	CCND3	TP53	IL15	CD81	CTSD	HINT1	ALOX15B	TNNI1	RPL18	H2AW	RGS16	CCP110	KLF4	FOXO3	MXD4	CD82	MDM2	ACVR1B	SAT1	SLC35D1	RPS27L	GM2A	SEC61A1	PHLDA3	RPL36	TGFB1	PPM1D	SDC1	RAB40C	BTG2	PITPNC1	ADA	EPHX1	DRAM1	ST14	MKNK2	BMP2	CDKN2A	GPX2	CTSF	VDR	TCHH	PRMT2	CGRRF1	LIF	H2AJ	RHBDF2	PRKAB1	TSPYL2	FOS	NUDT15	GLS2	DDIT4	BTG1	EPHA2	CXCL2	VWA5A	SLC19A2	RXRA	POM121	XPC	ISCU	TRAF4	NDRG1	NINJ1	KLK8	FBXW7	SERPINB5	TXNIP	BAK1	DDB2	BLCAP	RACK1	TNFSF9	S100A10	PIDD1	JAG2	PPP1R15A	H1-2	BAX	GADD45A	PLK2	UPP1	CYFIP2	CDKN1A	SP1	DNTTIP2	RPS12	CCNG1	CSRNP2	ANKRA2	HSPA4L	PTPRE	MAPKAPK3	TRAFD1	S100A4	TRIB3	KIF13B	FGF13	CCL3	COQ8A	APP	RETSAT	CDK5R1	VAMP8	SFN	RB1	IP6K2	HDAC3	ABHD4	STOM	DCXR	F2R	IRAG2	HBEGF	PLXNB2	KRT17	DDIT3	POLH	NOL8	FUCA1	CLCA2	NHLH2	RAD9A	SERTAD3	TM7SF3	ERCC5	RNF19B	PDGFA	ZFP36L1	ABCC5	SPHK1	CEBPA	RCHY1	HRAS	ZBTB16	PVT1	RAP2B	ZNF365	SOCS1	CCL5	IFI30	MXD1	DGKA	AC022506.1	PMM1	AEN	FAM162A	CCL2	CASP1	RRAD	TAP1	SESN1	RALGDS	EPS8L2	PROCR	OSGIN1	LDHB	FDXR	ELP1	IER5	TAX1BP3	INHBB	HEXIM1	TM4SF1	SLC7A11	CDKN2AIP	FAS	TSC22D1	AK1
all_pentose-phosphate-pathway	PGD	TKTL1	RPE	G6PD	TKT	PGLS	TALDO1	TKTL2	RPIA	H6PD
all_peroxisome-component	ABCD1	CRABP1	SLC25A4	ABCB9	UGT2B17	PEX6	ECH1	CRABP2	HSD17B11	ABCB1	DHRS3	ECI2	ATXN1	SIAH1	MLYCD	ITGB1BP1	ABCC8	CAT	CADM1	VPS4B	SOD2	IDI1	ESR2	CLN8	SLC25A19	PEX5	IDH2	EPHX2	MSH2	YWHAH	SMARCC1	CDK7	RXRG	NUDT19	PEX11A	SERPINA6	SLC35B2	PRDX5	HRAS	CLN6	ABCD3	TTR	CTPS1	EHHADH	ACSL5	HSD3B7	ACAA1	PEX11B	ABCD2	TOP2A	HMGCL	HSD11B2	SLC23A2	FADS1	SEMA3C	DLG4	ACOT8	ELOVL5	FABP6	HAO2	PEX14	ALDH1A1	PRDX1	SLC27A2	ACSL1	BCL10	LONP2	SLC25A17	DHCR24	ABCC5	HSD17B4	ISOC1	IDH1	SOD1	GNPAT	CRAT	NR1I2	PEX13	RETSAT	SCGB1A1	CEL	ACSL4	DIO1	ERCC3	PABPC1	IDE	ABCB4	CTBP1	MVP	TSPO	STS	FIS1	FDPS	SCP2	ALB	CNBP	ALDH9A1	CACNA1B	ERCC1	PEX2	ACOX1	RDH11	SULT2B1	GSTK1
all_phosphoinositide_signaling	PIK3R1	ITPKC	PIK3R3	INPP5D	PLCB1	INPPL1	PIP5K1A	PLCD3	MTMR3	PLCG1	PLCB4	HCST	PIK3C2G	PLCE1	INPP1	SYNJ2	ITPKB	ITPKA	PLCXD2	INPP5B	INPP5E	PLCB2	PLCH2	INPP4A	PIK3R2	PLCG2	PIP5K1B	PLCL1	PIK3CA	INPP4B	PIK3CB	PIK3R5	OCRL	PIK3CD	INPP5A	PLCD4	PLCH1	PTEN	PIK3C2B	PLCB3	PIK3C2A	PIK3CG	PLCZ1	PLCD1	SYNJ1	PIP5K1C	PIK3C3
all_platelet-activation-factor_production	PLA2G4D	PANX1	PLA2G4A	LPCAT2	DDC	TPH1	PLA2G4E	PDPN	TPH2	TBXAS1	LPCAT1	F2	VWF
all_polyamines_metabolism	ODC1	AGMAT	MAOB	SRM	SMOX	MAOA	SAT2	AMD1	SMS	AZIN2
all_porphyrine-heme_metabolism	UROS	BLVRA	FTH1	SLC46A1	PPOX	CPOX	HCCS	ALAS1	HMBS	SLCO1B1	ALAD	HMOX1	BLVRB	HMOX2	FTMT	UROD	SLCO1B3	CYBRD1	FECH	ALAS2
all_posttranslation-modification	P4HA2	P4HB	PLOD2	HMGCR	SLC25A1	SLC33A1	MTMR3	P4HA1	PLOD1	GGPS1	PLOD3
all_propanoate_metabolism	SLC16A3	SLC5A12	SLC16A8	HIBCH	SLC16A1	SLC16A7	SLC5A8
all_protein-degradation-proteasome	SEL1L	AGAP3	TAF1	KCTD5	RNF217	ANAPC1	NFE2L2	TRIB3	KCTD10	LRRK2	CALR3	ANKRD9	CTNNB1	FBXO38	PIAS1	CLOCK	DCAF12	SMAD7	AC013489.1	ZNRF1	FBXL12	ZFAND2A	GID4	SPSB4	UBR3	PSMF1	CRBN	WFS1	UBXN11	ASB2	HFE	SHARPIN	UBQLN4	UBXN1	UBE2B	RNF187	PRAMEF6	PSMA5	MAN1B1	RMND5B	CDC16	UBE3D	HACE1	AC022506.1	PCNP	FBXL7	FBXO17	NPLOC4	FBXO48	RBCK1	RBX1	TRIM25	RNF175	PBK	UBQLN1	UBE2D3	SPOP	PSMD4	FBXL2	NKD2	RNF5	TTC36	CLU	UBE2C	CDC20	USP5	AMFR	FEM1A	TRIP4	PSMD14	PARK7	MAP1A	CANX	PPP2R5C	KEAP1	DVL1	UBE2K	WWP2	BAG2	KLHDC3	SELENOS	RNF34	DDRGK1	RNF180	ANAPC5	DET1	SEL1L2	NCCRP1	FBXL8	KBTBD6	CLGN	COMMD1	ERCC8	FBXO27	NOP53	SH3RF2	ZSWIM8	KIF14	NSFL1C	SPOPL	TRPC4AP	ERLIN2	TMEM129	PSMD10	RNF103-CHMP3	CSNK1D	IFI27	ZER1	APPBP2	DDB1	AKT1	SOCS5	FBXL15	PSMA2	STYX	TRIM72	BBS7	VCP	RNF103	RFFL	CAMLG	PCBP2	FBXL16	SIRT6	CALR	UBE2H	CDC23	RNF144A	AC074143.1	GCLC	KLHL15	BAG5	SDCBP	GSK3B	SGTA	FBXO39	KLHDC10	CD2AP	SIAH2	UBE4A	OGT	SIAH3	ASCC2	PSMC2	AC010132.3	FBXW8	CUL3	FOXF2	GNA12	FBXO31	GIPC1	TBX21	STT3B	RNF216	TMUB1	HECTD3	USP7	CEBPA	HSPBP1	MDM2	CUL5	PRKN	KBTBD7	CUL2	PRICKLE1	SIRT1	ANAPC4	CUL4B	HECTD1	PSMC3	DERL1	FBXL19	HSP90AB1	FBXL17	NHLRC3	GLMN	UBR1	SGTB	FBXO9	FBXO22	SPSB1	HSPA1B	TNFAIP1	EDEM2	PSMD7	NHLRC1	AUP1	FZR1	SUMO2	CCNF	UBE2V2	FAF2	UBR2	EDEM3	HUWE1	KLHL42	FHIT	TMEM67	ERLEC1	AREL1	TMUB2	FBXL14	FBXO6	AURKA	RNF19A	BTRC	XPO1	GID8	UBXN8	KLHL20	PSEN1	RMND5A	SPSB2	RNF144B	ERLIN1	TRIM71	PSMC4	RNF186	CUL4A	DNAJB12	KAT5	KLHL40	TBL1XR1	LTN1	NEMF	FBXW11	PLK1	DCAF11	EIF3H	AL136295.3	PSMB3	DERL2	PSMD12	ZFAND2B	TOPORS	TLK2	TRIM39	KCTD13	NEDD4L	HECW1	RNF185	UBE4B	FBXL6	SIAH1	SPSB3	SEC61B	STUB1	FBXL20	ARIH1	PSMD2	CSNK1A1	UBXN2A	N4BP1	DAB2	WAC	PLK2	CAV1	ARRB1	SMURF2	UFL1	CSNK1E	TRIB2	MAEA	UFD1	WWP1	ATXN3L	SOCS4	RHBDD2	PSMC6	ANKZF1	CCAR2	TAF9	PSMC5	COP1	FBXO33	TBL1X	AMN1	CDC26	SHH	FBXO45	YOD1	UBE2J2	HERPUD1	FBXL18	ECRG4	DNAJC10	ATXN3	DNAJB9	HSPA5	PELI1	PLK3	PSMC1	ARRB2	UBE2A	FBXO2	DERL3	FEM1B	FBXL5	RNF19B	FBXO44	CBFA2T3	AC104109.3	RNF126	SMURF1	UBE2S	MAN1A1	CDC34	EDEM1	PPP2CB	UBE2G2	NUB1	RFPL1	DESI1	PSMB5	SKP2	MAPK9	PLAA	RNF122	RACK1	FBXO4	ARIH2	UBQLN2	TRIM2	ANAPC7	PSMD1	SMARCC1	PRAME	ECPAS	FAF1	UBXN2B	KCTD17	CCDC47	FBXW4	HECW2	CDK2	FBXL3	RAD23A	ZNF598	SIRT2	BIRC2	FBXW5	NEDD4	ELOB	FBXL4	ANAPC11	ARNTL	HSP90B1	TPTEP2-CSNK1E	CDC27	RNF4	DDA1	UCHL1	HSPA1A	BAG6	TRIM9	RPL11	SYVN1	WWTR1	ITCH	JKAMP	DMAC2	MARCHF6	UBE2G1	RNF14	RCHY1	SKP1	DDIT3	ANAPC10	PSMD6	ZYG11B	PSMD8	FEM1C	RNF121	DNAJC18	FBXL22	DNAJB14	UBE2W	CDC20B	RYBP	WNT10B	OS9	PML	ANKIB1	DNAJB2	BFAR	KLHDC1	SVIP	USP14	MTA1	FBXW7	SUMO1	KLHL22	FBXL21P	USP44	TRIM13	BCAP31	ARAF	UBXN4	KCTD2	TRIB1	UCHL5	USP19	FAM122A	UBE2J1	GABARAP	GSK3A	GBA	FAM8A1	FOXRED2	ARMC8	ASCC3	UBE2U	KLHDC2	RAD23B	CUL1	CHFR	TRIM3	FBXL13	UBE2DNL
all_pterin_synthesis	PCBD1	QDPR	PTS	SPR	GCH1
all_purine_metabolism	SLC29A2	XDH	AMPD3	GMPR	NT5C1B	AK2	ITPA	SLC28A2	ADK	ADSS1	ADA	AMPD1	GMPR2	GDA	AK1	ADSS2	AK3	APRT	SLC28A3	AMPD2	HPRT1	NT5C2	GUK1	AK7	NT5E	AK5	SLC2A9	AK4
all_purine_synthesis	AK1	AK5	AK3	AMPD1	NT5C1B	ADA	ADK	AMPD2	SLC28A3	NT5C2	HPRT1	ADSS1	AK7	SLC29A2	AMPD3	GDA	GMPR2	APRT	ITPA	XDH	AK2	GUK1	AK4	GMPR	NT5E	SLC2A9	SLC28A2	ADSS2
all_pyrimidine_metabolism	UPP1	UPB1	DPYSL3	AICDA	TK1	NT5C	TK2	CTPS1	DPYS	SLC28A3	CDA	SLC29A1	DPYSL2	ALDH6A1	UCK2	DPYD	DUT	UCK1	CTPS2	UPP2	DCTD	SLC28A1
all_pyrimidine_synthesis	PRPS1	CAD	UMPS	PRPS1L1	CPS1	PRPS2	DHODH
all_pyroptosis	APIP	CASP4	NLRP9	GSDMB	GZMB	NAIP	GSDMD	GSDME	ELANE	ZBP1	GSDMC	GZMA	NLRC4	TREM2	CASP8	DHX9	CASP1	GSDMA	NLRP1	AIM2	NLRP6
all_pyruvate_metabolism	AGXT2	GPT	AGXT	HAO1	GPT2	SDS	HAO2	ETNPPL	GRHPR
all_reticulophagy	RETREG1	UFM1	STING1	DDRGK1	RETREG3	UFL1	UBA5	RB1CC1	ATG2A	TEX264	UFC1	ATG2B
all_retinol_metabolism	ZADH2	ADH1A	UGT1A8	ADH7	SDR16C5	RDH12	ALDH1A2	ALDH1A3	AOX1	RDH16	LRAT	UGT1A10	RDH11	BCO1	PNPLA4	RDH14	RDH8	ADH1B	RDH5	RDH13	RDH10	ADH1C
all_riboflavin_metabolism	ENPP1	ACP1	TYR	RFK	FLAD1	ACP2
all_ros_response	LAMTOR5	SRXN1	NDUFS2	SELENOS	GPX3	GLRX	FES	GCLC	ERCC2	SBNO2	NDUFB4	IPCEF1	PDLIM1	PTPA	GPX4	MSRA	GSR	PRDX2	TXNRD2	CAT	PRNP	MGST1	SOD1	NQO1	JUNB	PRDX4	PFKP	PRDX6	CDKN2D	LSP1	SCAF4	TXN	MPO	GCLM	TXNRD1	OXSR1	ABCC1	EGLN2	MBP	STK25	GLRX2	HHEX	SOD2	FTL	ATOX1	G6PD	HMOX2	NDUFA6	PRDX1
all_selenoamino-acid_metabolism	AHCY	MAT2A	SCLY	MAT2B	AHCYL1	MAT1A	PAPSS2	CTH	CBS	PAPSS1	SEPHS2	AHCYL2	SEPHS1
all_sphingolipid_metabolism	NEU1	ST6GALNAC5	CERK	ST3GAL5	ST6GALNAC2	SPTLC1	ST6GALNAC6	B4GALNT1	CERT1	SPTLC2	UGCG	ST8SIA5	B3GALNT1	B3GALT5	A4GALT	GBA	SPHK2	B3GNT3	SGPP1	SLC33A1	GBGT1	ST3GAL2	SMPD3	GALC	GLA	SGPL1	ST6GALNAC3	FUT1	GLB1	NAGA	ST8SIA1	B3GALT4	ARSA	GAL3ST1	ASAH1	GALNS
all_steroid_metabolism	EBP	HSD17B8	SLCO1C1	PMVK	HSD17B1	CYP3A7	CYP17A1	NSDHL	CYP1B1	HSD3B1	AKR1D1	UGT2B28	SLCO4A1	HSD11B1	HSD11B2	ABCC4	UGT2B4	GGPS1	SLCO3A1	HSD17B12	SRD5A1	UGT1A10	HMGCS1	SOAT1	CYP19A1	MSMO1	UGT2B7	SLCO1B3	DHCR24	HSD17B2	SLCO1B1	SQLE	AKR1C4	FDFT1	MVD	ABCC1	HSD3B2	TM7SF2	SULT2B1	SULT2A1	UGT1A8	HMGCS2	STARD3	SRD5A2	STS	SULT1E1	CYP3A43	HSD17B7	SCP2	FDPS	SC5D	CYP21A2	HSD17B3	CYP11A1	CYP11B1	SLC25A1	AKR1C1	CYP11B2	SULT1A1	LSS	SLCO1A2	MVK
all_taurine-hypotaurine_metabolism	SLC6A6	GGT1	CDO1	CSAD
all_thiamin_metabolism	SLC19A2	THTPA	SLC19A1	SLC19A3	TPK1
all_thrombolysis-factor_production	SERPIND1	TFPI	PLG	SERPINC1	THBD	PLAT	PROC	SERPINA1	SERPINE2	PLAU	PROS1
all_transmembrane-transport-ER	SLC37A4	SLC35D1	SLC33A1
all_transmembrane-transport-cellmembrane	ATP2B4	ATP1A3	SLC34A2	SLC20A1	SLC17A4	SLC26A9	SLC26A4	SLC8A1	SLC26A2	SLC17A2	SLC4A7	ATP2B1	SLC4A4	SLC4A9	SLC26A1	ATP2B2	SLC8A2	SLC26A11	SLC17A3	ATP1A1	SLC26A8	ATP4B	SLC4A10	SLC13A4	SLC24A4	SLC4A1	SLC34A1	SLC12A3	ATP1B3	SLC15A2	SLC12A5	SLC26A7	SLC13A1	ATP1B4	SLC12A2	SLC24A2	SLC4A3	ATP2B3	SLC26A3	SLC26A6	SLC3A2	ATP1B1	SLC4A8	SLC12A7	SLC24A1	SLC9A4	SLC9A5	SLC5A5	ATP1B2	ATP4A	RHAG	SLC12A1	SLC8A3	SLC9A2	SLC20A2	SLC12A4	ATP1A2	SLC4A2	SLC12A6	SLC34A3	SLC9A3	SLC9A1	SLC4A5	SLC17A1	SLC24A3	ATP1A4	RHBG
all_transmembrane-transport-golgi	SLC35A3	SLC35B4	SLC9A8	SLC35B2	SLC35A2	SLC35D2	SLC9A7	SLC35A1	SLC2A1	SLC35C1
all_transmembrane-transport-lysosome	ATP6V0C	ATP6V1C1	ATP6V1C2	ATP6V1F	ATP6V1B2	ATP6V1G2	ATP6V0B	ATP6V0A2	ATP6V0D1	ATP6V1B1	ATP6V1E1	ATP6V0A4	ATP6V0A1	ATP6V1A	ATP6V1H	SLC36A1	ATP6V1E2	SLC29A3	ATP6V0D2	TCIRG1	ATP6V1D	SLC17A5	ATP6V1G1	ATP6V1G3
all_transmembrane-transport-mitochondrial	SLC25A27	AQP8	SLC25A14	SLC25A3	MMAA	AQP9
all_triacylglycerol_synthesis	DGAT2	LIPG	MOGAT2	AGPAT3	PNLIPRP2	AGPAT4	LIPF	PLPP1	MOGAT1	DGAT1	LPL	GPAT4	PLA2G3	MGLL	PLPP2	AGPAT1	GNPAT	AGPAT2	GPAM	PNLIPRP1	LIPC	PNLIP	AGPAT5	PLPP3
all_type-I-ifn-response	LY6E	TREX1	DDX58	IFI44L	MCOLN2	RTP4	NAMPT	ISG15	IRF1	IFI6	TENT5C	IFIH1	MX1	OASL	IFITM3	IFITM2	ADAR
all_type-II-ifn-response	HLA-DPA1	CXCL10	HLA-DRA	HLA-G	HLA-DMB	HLA-DMA	HLA-DOB	MYC	CD274	HLA-DRB3	HLA-DPB1	IRF1	CXCL9	HLA-DRB4	HLA-DQA1	HLA-DQB1	HLA-E
all_ubiquinone_synthesis	COQ6	COQ3	HMGCR	COQ2	COQ7	FDPS
all_unfolded-protein-response	PDIA6	ERN1	IARS1	DKC1	SLC7A5	EXOC2	EXOSC4	EIF2S1	SLC30A5	MTREX	CEBPG	EXOSC10	ATP6V0D1	SPCS1	IGFBP1	DNAJC3	SLC1A4	ARFGAP1	DCP2	CNOT2	TUBB2A	H2AX	CNOT4	HERPUD1	TTC37	IMP3	ASNS	PAIP1	EXOSC2	CXXC1	ZBTB17	XPOT	PSAT1	SEC11A	POP4	KDELR3	HSP90B1	NOLC1	HYOU1	DCP1A	EEF2	EXOSC5	WFS1	EIF4E	DNAJA4	SSR1	NABP1	EDEM1	EXOSC9	YWHAZ	RRP9	SHC1	CHAC1	EDC4	GEMIN4	ALDH18A1	DNAJB9	CALR	SPCS3	LSM1	FKBP14	EXOSC1	EIF4A3	KHSRP	NOP56	RPS14	LSM4	NOP14	TSPYL2	DDX10	EIF4EBP1	BANF1	NHP2	BAG3	CEBPB	PREB	SEC31A	CKS1B	IFIT1	PDIA5	HSPA5	GOSR2	SERP1	ATF4	KIF5B	EIF4G1	HSPA9	DDIT4	NFYA	ATF3	ERO1A	SDAD1	SRPRA	SRPRB	PARN	XBP1	STC2	NPM1	EIF4A2	VEGFA	CNOT6	EIF4A1	ATF6	TARS1	DCTN1	NFYB	CCL2	WIPI1	EIF2AK3	YIF1A	TATDN2	MTHFD2	FUS
all_urea-cycle	AQP9	NOS3	ACY1	SLC14A2	OTC	AOC1	GATM	ASS1	ASL	CPS1	SLC14A1	NOS1	ARG1	ARG2
all_wnt-beta-catenin-signaling	HDAC2	LEF1	CUL1	TP53	GNAI1	DLL1	SKP2	AXIN1	KAT2A	CSNK1E	MAML1	FZD8	NOTCH1	MYC	RBPJ	JAG2	PTCH1	PPARD	HDAC5	AXIN2	NUMB	PSEN2	NKD1	WNT1	TCF7	FRAT1	HDAC11	ADAM17	CCND2	HEY1	NCSTN	JAG1	DVL2	NOTCH4	NCOR2	TPTEP2-CSNK1E	FZD1	CTNNB1	DKK4	HEY2	WNT6	DKK1	WNT5B
all_xenobiotics_metabolism	ALDH3A1	UGT1A8	AKR1B1	CYP51A1	AKR1C4	SULT1A2	CYP2E1	MAOB	SULT1A1	AADAC	ADH7	AKR1A1	ALDH1B1	CBR1	AOX1	ADH1B	AKR7A2	ALDH2	CES2	ALDH3B1	PAPSS2	UGT1A10	MAOA	ADH1C	ALDH1A1	SULT1A3	ALDH3B2	PAPSS1	ADH1A	ZADH2
